# Supplementary material for: The roles of dispersal limitation and pre-adaptation in shaping Paraburkholderia endosymbiont frequencies in social amoeba communities
Source: Appl Environ Microbiol. 2025 Nov 7;91(12):e01615-25. doi: 10.1128/aem.01615-25 (PMC12724192; doi:10.1128/aem.01615-25)
Supplement: Data Set S1 — All collection information. [file aem.01615-25-s0001.csv]

Sample Metadata
sample-id	soil-collection-id	location	sublocation	latitude	longitude	soil-collection-date	dicty-pcr	dicty-sequence	dicty-species-id	dicty-haplotype	burkholderia-lepa-pcr	burkholderia-sequence-id
THA207	mm8c-2	mt_magazine	mt_magazine	35.16762346	-93.64491324	12/26/17	1	no	dictyostelium_giganteum	NA	0	NA
THA208	mm10b-2	mt_magazine	mt_magazine	35.16762346	-93.64491324	12/26/17	1	yes	dictyostelium_giganteum	NA	1	pandoraea_fibrosis
THA209	mm2b-2	mt_magazine	mt_magazine	35.16762346	-93.64491324	12/26/17	1	no	dictyostelium_giganteum	NA	0	NA
THA210	mm6b-1	mt_magazine	mt_magazine	35.16762346	-93.64491324	12/26/17	1	yes	dictyostelium_giganteum	NA	0	NA
THA213	mm8a-1	mt_magazine	mt_magazine	35.16762346	-93.64491324	12/26/17	1	yes	dictyostelium_giganteum	NA	1	pandoraea_fibrosis
THA214	mm8b-3	mt_magazine	mt_magazine	35.16762346	-93.64491324	12/26/17	1	no	dictyostelium_giganteum	NA	1	achromobacter_deleyi
THA215	mm8c-1	mt_magazine	mt_magazine	35.16762346	-93.64491324	12/26/17	1	yes	dictyostelium_giganteum	NA	0	NA
THA216	mm9c-1	mt_magazine	mt_magazine	35.16762346	-93.64491324	12/26/17	1	no	heterostelium_pallidum	NA	1	herbaspirillum_sp_meg3
THA217	mm9a-2	mt_magazine	mt_magazine	35.16762346	-93.64491324	12/26/17	1	no	heterostelium_pallidum	NA	1	herbaspirillum_sp_meg3
THA218	mm9c-3	mt_magazine	mt_magazine	35.16762346	-93.64491324	12/26/17	1	no	heterostelium_pallidum	NA	1	herbaspirillum_sp_meg3
THA219	mm3a-3	mt_magazine	mt_magazine	35.16762346	-93.64491324	12/26/17	1	no	heterostelium_pallidum	NA	1	NA
THA220	mm5c-1	mt_magazine	mt_magazine	35.16762346	-93.64491324	12/26/17	1	yes	heterostelium_pallidum	2	1	pandoraea_fibrosis
THA221	mm7c-1	mt_magazine	mt_magazine	35.16762346	-93.64491324	12/26/17	1	no	heterostelium_pallidum	NA	1	achromobacter_sp_aonih1
THA222	mm4c-1	mt_magazine	mt_magazine	35.16762346	-93.64491324	12/26/17	1	no	heterostelium_pallidum	NA	0	mycoavidus_cysteinexigens
THA223	mm9d-4	mt_magazine	mt_magazine	35.16762346	-93.64491324	12/26/17	1	yes	heterostelium_pallidum	2	1	collimonas_pratensis_strain_ter91
THA224	mm4a-3	mt_magazine	mt_magazine	35.16762346	-93.64491324	12/26/17	1	yes	heterostelium_pallidum	2	1	achromobacter_xylosoxidans
THA225	mm1d-1	mt_magazine	mt_magazine	35.16762346	-93.64491324	12/26/17	1	yes	heterostelium_pallidum	2	1	variovorax_boronicumulans
THA226	mm2d-1	mt_magazine	mt_magazine	35.16762346	-93.64491324	12/26/17	1	yes	heterostelium_pallidum	2	1	paraburkholderia_agricolaris
THA227	mm2b-6	mt_magazine	mt_magazine	35.16762346	-93.64491324	12/26/17	1	yes	heterostelium_pallidum	2	1	pandoraea_norimbergensis
THA228	mm3c-6	mt_magazine	mt_magazine	35.16762346	-93.64491324	12/26/17	1	yes	heterostelium_pallidum	1	0	paraburkholderia_terrae
THA229	mm7b-3	mt_magazine	mt_magazine	35.16762346	-93.64491324	12/26/17	1	no	dictyostelium_purpureum	NA	0	NA
THA230	mm4a-2	mt_magazine	mt_magazine	35.16762346	-93.64491324	12/26/17	1	no	dictyostelium_purpureum	NA	0	NA
THA232	dd2mm8b-1	mt_magazine	mt_magazine	35.16762346	-93.64491324	12/26/17	1	yes	dictyostelium_giganteum	NA	1	burkholderia_lata
THA233	dd2mm4b-1	mt_magazine	mt_magazine	35.16762346	-93.64491324	12/26/17	1	yes	dictyostelium_mucoroides	NA	1	achromobacter_deleyi
THA234	dd2mm3c-7	mt_magazine	mt_magazine	35.16762346	-93.64491324	12/26/17	1	yes	cavenderia_aureostipes	2	0	NA
THA235	dd2mm10d-1	mt_magazine	mt_magazine	35.16762346	-93.64491324	12/26/17	1	yes	dictyostelium_mucoroides	NA	0	NA
THA237	dd2mm9d-2	mt_magazine	mt_magazine	35.16762346	-93.64491324	12/26/17	1	yes	dictyostelium_giganteum	NA	0	NA
THA239	dd2mm2b-4	mt_magazine	mt_magazine	35.16762346	-93.64491324	12/26/17	1	yes	dictyostelium_mucoroides	NA	0	NA
THA240	dd2mm3a-2	mt_magazine	mt_magazine	35.16762346	-93.64491324	12/26/17	1	no	dictyostelium_mucoroides	NA	1	NA
THA241	dd2mm2a-1	mt_magazine	mt_magazine	35.16762346	-93.64491324	12/26/17	1	yes	dictyostelium_mucoroides	NA	1	paraburkholderia_caledonica
THA242	dd2mm2b-1	mt_magazine	mt_magazine	35.16762346	-93.64491324	12/26/17	1	yes	dictyostelium_mucoroides	NA	1	NA
THA243	dd2mm2c-1	mt_magazine	mt_magazine	35.16762346	-93.64491324	12/26/17	1	yes	dictyostelium_mucoroides	NA	1	NA
THA244	dd2mm3c-5	mt_magazine	mt_magazine	35.16762346	-93.64491324	12/26/17	1	yes	dictyostelium_mucoroides	NA	1	NA
THA245	dd2mm3c-5	mt_magazine	mt_magazine	35.16762346	-93.64491324	12/26/17	1	yes	cavenderia_aureostipes	2	0	paraburkholderia_fungorum
THA246	dd2mm3a-4	mt_magazine	mt_magazine	35.16762346	-93.64491324	12/26/17	1	yes	polysphondylium_violaceum	NA	0	NA
THA249	mm3d-1	mt_magazine	mt_magazine	35.16762346	-93.64491324	12/26/17	1	yes	raperostelium_minutum	NA	1	mitsuaria_sp_7
THA250	mm3d-2	mt_magazine	mt_magazine	35.16762346	-93.64491324	12/26/17	1	no	raperostelium_minutum	NA	0	NA
THA251	mm1b-1	mt_magazine	mt_magazine	35.16762346	-93.64491324	12/26/17	1	no	raperostelium_minutum	NA	1	herbaspirillum_sp_meg3
THA252	mm10c-1	mt_magazine	mt_magazine	35.16762346	-93.64491324	12/26/17	1	yes	raperostelium_minutum	NA	0	NA
THA253	mm5b-2	mt_magazine	mt_magazine	35.16762346	-93.64491324	12/26/17	1	no	raperostelium_minutum	NA	1	NA
THA255	mm3a-5	mt_magazine	mt_magazine	35.16762346	-93.64491324	12/26/17	1	yes	polysphondylium_violaceum	1	1	acidovorax_sp_gbbc_1281
THA256	mm3a-1	mt_magazine	mt_magazine	35.16762346	-93.64491324	12/26/17	1	yes	polysphondylium_violaceum	1	0	NA
THA257	mm1d-3	mt_magazine	mt_magazine	35.16762346	-93.64491324	12/26/17	1	yes	polysphondylium_violaceum	1	0	NA
THA258	mm1d-2	mt_magazine	mt_magazine	35.16762346	-93.64491324	12/26/17	1	no	polysphondylium_violaceum	NA	0	NA
THA259	mm1c-3	mt_magazine	mt_magazine	35.16762346	-93.64491324	12/26/17	1	no	polysphondylium_violaceum	NA	1	NA
THA260	mm4a-4	mt_magazine	mt_magazine	35.16762346	-93.64491324	12/26/17	1	no	polysphondylium_violaceum	NA	1	paraburkholderia_xenovorans
THA261	mm3c-3	mt_magazine	mt_magazine	35.16762346	-93.64491324	12/26/17	1	no	polysphondylium_violaceum	NA	1	NA
THA262	mm6a-2	mt_magazine	mt_magazine	35.16762346	-93.64491324	12/26/17	1	no	polysphondylium_violaceum	NA	0	NA
THA263	mm1b-3	mt_magazine	mt_magazine	35.16762346	-93.64491324	12/26/17	1	yes	polysphondylium_violaceum	1	0	NA
THA264	mm6a-3	mt_magazine	mt_magazine	35.16762346	-93.64491324	12/26/17	1	no	polysphondylium_violaceum	NA	0	NA
THA265	mm2d-2	mt_magazine	mt_magazine	35.16762346	-93.64491324	12/26/17	1	no	polysphondylium_violaceum	NA	1	pandoraea_norimbergensis
THA266	mm10d-2	mt_magazine	mt_magazine	35.16762346	-93.64491324	12/26/17	1	no	polysphondylium_violaceum	NA	0	NA
THA267	mm4c-2	mt_magazine	mt_magazine	35.16762346	-93.64491324	12/26/17	1	no	polysphondylium_violaceum	NA	1	paraburkholderia_atlantica_ccge1002
THA268	mm7a-2	mt_magazine	mt_magazine	35.16762346	-93.64491324	12/26/17	1	no	polysphondylium_violaceum	NA	1	NA
THA269	mm7a-3	mt_magazine	mt_magazine	35.16762346	-93.64491324	12/26/17	1	no	polysphondylium_violaceum	NA	0	NA
THA270	mm7b-2	mt_magazine	mt_magazine	35.16762346	-93.64491324	12/26/17	1	no	polysphondylium_violaceum	NA	1	NA
THA271	mm9d-3	mt_magazine	mt_magazine	35.16762346	-93.64491324	12/26/17	1	no	polysphondylium_violaceum	NA	1	herbaspirillum_sp_meg3
THA272	mm7c-2	mt_magazine	mt_magazine	35.16762346	-93.64491324	12/26/17	1	no	polysphondylium_violaceum	NA	0	NA
THA273	mm10a-1	mt_magazine	mt_magazine	35.16762346	-93.64491324	12/26/17	1	no	polysphondylium_violaceum	NA	0	NA
THA274	mm10b-3	mt_magazine	mt_magazine	35.16762346	-93.64491324	12/26/17	1	no	polysphondylium_violaceum	NA	0	NA
THA275	mm9c-2	mt_magazine	mt_magazine	35.16762346	-93.64491324	12/26/17	1	no	polysphondylium_violaceum	NA	1	herbaspirillum_sp_meg3
THA276	mm9b-1	mt_magazine	mt_magazine	35.16762346	-93.64491324	12/26/17	1	no	polysphondylium_violaceum	NA	1	pandoraea_fibrosis
THA277	mm1b-4	mt_magazine	mt_magazine	35.16762346	-93.64491324	12/26/17	1	yes	polysphondylium_violaceum	1	1	variovorax_boronicumulans
THA280	mm9d-1	mt_magazine	mt_magazine	35.16762346	-93.64491324	12/26/17	1	yes	cavenderia_aureostipes	4	1	burkholderia_sp_ido3
THA281	mm3c-7	mt_magazine	mt_magazine	35.16762346	-93.64491324	12/26/17	1	yes	cavenderia_aureostipes	2	0	NA
THA282	mm10d-3	mt_magazine	mt_magazine	35.16762346	-93.64491324	12/26/17	1	yes	polysphondylium_violaceum	1	0	NA
THA283	mm7d-3	mt_magazine	mt_magazine	35.16762346	-93.64491324	12/26/17	1	yes	polysphondylium_violaceum	1	0	NA
THA284	mm7d-2	mt_magazine	mt_magazine	35.16762346	-93.64491324	12/26/17	1	yes	polysphondylium_violaceum	1	1	variovorax_paradoxus
THA285	mm8d-3	mt_magazine	mt_magazine	35.16762346	-93.64491324	12/26/17	1	yes	polysphondylium_violaceum	1	0	NA
THA286	mm7d-1	mt_magazine	mt_magazine	35.16762346	-93.64491324	12/26/17	1	yes	polysphondylium_violaceum	1	0	NA
THA287	mm6d-1	mt_magazine	mt_magazine	35.16762346	-93.64491324	12/26/17	1	yes	dictyostelium_purpureum	1	0	NA
THA288	mm1b-2	mt_magazine	mt_magazine	35.16762346	-93.64491324	12/26/17	1	yes	dictyostelium_purpureum	1	0	NA
THA289	mm1c-2	mt_magazine	mt_magazine	35.16762346	-93.64491324	12/26/17	1	yes	dictyostelium_purpureum	1	0	NA
THA290	mm7c-3	mt_magazine	mt_magazine	35.16762346	-93.64491324	12/26/17	1	yes	dictyostelium_purpureum	3	0	NA
THA291	mm8d-2	mt_magazine	mt_magazine	35.16762346	-93.64491324	12/26/17	1	yes	dictyostelium_purpureum	NA	1	NA
THA292	mm8b-2	mt_magazine	mt_magazine	35.16762346	-93.64491324	12/26/17	1	no	polysphondylium_violaceum	NA	0	NA
THA293	mm9b-2	mt_magazine	mt_magazine	35.16762346	-93.64491324	12/26/17	1	yes	dictyostelium_purpureum	3	1	collimonas_pratensis_strain_ter91
THA294	mm10a-2	mt_magazine	mt_magazine	35.16762346	-93.64491324	12/26/17	1	yes	polysphondylium_violaceum	1	0	NA
THA295	mm9c-4	mt_magazine	mt_magazine	35.16762346	-93.64491324	12/26/17	1	yes	dictyostelium_purpureum	1	0	NA
THA296	mm9b-3	mt_magazine	mt_magazine	35.16762346	-93.64491324	12/26/17	1	yes	dictyostelium_purpureum	3	1	paraburkholderia_agricolaris
THA297	mm10a-3	mt_magazine	mt_magazine	35.16762346	-93.64491324	12/26/17	1	yes	dictyostelium_purpureum	1	0	NA
THA298	mm4a-1	mt_magazine	mt_magazine	35.16762346	-93.64491324	12/26/17	1	yes	polysphondylium_violaceum	1	1	paraburkholderia_xenovorans
THA299	mm4b-2	mt_magazine	mt_magazine	35.16762346	-93.64491324	12/26/17	1	yes	polysphondylium_violaceum	1	0	NA
THA300	mm3d-4	mt_magazine	mt_magazine	35.16762346	-93.64491324	12/26/17	1	no	polysphondylium_violaceum	NA	0	NA
THA301	mm3d-3	mt_magazine	mt_magazine	35.16762346	-93.64491324	12/26/17	1	no	polysphondylium_violaceum	NA	0	NA
THA302	mm4a-5	mt_magazine	mt_magazine	35.16762346	-93.64491324	12/26/17	1	no	polysphondylium_violaceum	NA	0	NA
THA501	lbl_f1-pa1	land_between_the_lakes_ky	land_between_the_lakes_ky	36.7768	-88.0538	12/1/19	1	yes	heterostelium_pallidum	2	1	paraburkholderia_agricolaris
THA502	lbl_f1-pa2	land_between_the_lakes_ky	land_between_the_lakes_ky	36.7768	-88.0538	12/1/19	1	no	heterostelium_pallidum	NA	1	paraburkholderia_fungorum
THA503	lbl_f1-vio1	land_between_the_lakes_ky	land_between_the_lakes_ky	36.7768	-88.0538	12/1/19	1	no	polysphondylium_violaceum	NA	1	paraburkholderia_agricolaris
THA504	lbl_f1-vio2	land_between_the_lakes_ky	land_between_the_lakes_ky	36.7768	-88.0538	12/1/19	1	no	polysphondylium_violaceum	NA	1	paraburkholderia_agricolaris
THA505	lbl_f1-gig	land_between_the_lakes_ky	land_between_the_lakes_ky	36.7768	-88.0538	12/1/19	1	no	dictyostelium_giganteum	NA	1	paraburkholderia_phenazinium
THA506	lbl_f2-pa1	land_between_the_lakes_ky	land_between_the_lakes_ky	36.7768	-88.0538	12/1/19	1	no	heterostelium_pallidum	NA	1	NA
THA507	lbl_f2-pa2	land_between_the_lakes_ky	land_between_the_lakes_ky	36.7768	-88.0538	12/1/19	1	no	heterostelium_pallidum	NA	1	caballeronia_glathei
THA508	lbl_f2-gig	land_between_the_lakes_ky	land_between_the_lakes_ky	36.7768	-88.0538	12/1/19	1	no	dictyostelium_giganteum	NA	1	achromobacter_deleyi
THA509	lbl_f4-pa1	land_between_the_lakes_ky	land_between_the_lakes_ky	36.7768	-88.0538	12/1/19	1	no	heterostelium_pallidum	NA	1	paraburkholderia_fungorum
THA510	lbl_f4-pa2	land_between_the_lakes_ky	land_between_the_lakes_ky	36.7768	-88.0538	12/1/19	1	no	heterostelium_pallidum	NA	1	paraburkholderia_xenovorans
THA511	lbl_f4-dd	land_between_the_lakes_ky	land_between_the_lakes_ky	36.7768	-88.0538	12/1/19	1	yes	heterostelium_pallidum	1	1	caballerionia_sp_the68
THA512	lbl_f4-dd	land_between_the_lakes_ky	land_between_the_lakes_ky	36.7768	-88.0538	12/1/19	1	no	heterostelium_pallidum	NA	1	paraburkholderia_phenazinium
THA513	lbl_f3-pa1	land_between_the_lakes_ky	land_between_the_lakes_ky	36.7768	-88.0538	12/1/19	1	no	heterostelium_pallidum	NA	1	paraburkholderia_agricolaris
THA514	lbl_f3-gig	land_between_the_lakes_ky	land_between_the_lakes_ky	36.7768	-88.0538	12/1/19	1	no	dictyostelium_giganteum	NA	1	paraburkholderia_fungorum
THA515	lbl_f3-vio	land_between_the_lakes_ky	land_between_the_lakes_ky	36.7768	-88.0538	12/1/19	1	no	polysphondylium_violaceum	NA	1	paraburkholderia_phenazinium
THA516	lbl_f3-pa2	land_between_the_lakes_ky	land_between_the_lakes_ky	36.7768	-88.0538	12/1/19	1	no	heterostelium_pallidum	NA	1	NA
THA517	lbl_f5-pa	land_between_the_lakes_ky	land_between_the_lakes_ky	36.7768	-88.0538	12/1/19	1	no	heterostelium_pallidum	NA	0	NA
THA518	lbl_f5-vio1	land_between_the_lakes_ky	land_between_the_lakes_ky	36.7768	-88.0538	12/1/19	1	no	polysphondylium_violaceum	NA	0	NA
THA519	lbl_c5-purp	land_between_the_lakes_ky	land_between_the_lakes_ky	36.7768	-88.0538	12/1/19	1	no	dictyostelium_purpureum	NA	1	burkholderia_cepacia
THA520	lbl_c5-purp	land_between_the_lakes_ky	land_between_the_lakes_ky	36.7768	-88.0538	12/1/19	1	no	dictyostelium_purpureum	NA	1	achromobacter_deleyi
THA521	lbl_c5-purp	land_between_the_lakes_ky	land_between_the_lakes_ky	36.7768	-88.0538	12/1/19	1	no	dictyostelium_purpureum	NA	1	burkholderia_cepacia
THA522	lbl_c5-pa	land_between_the_lakes_ky	land_between_the_lakes_ky	36.7768	-88.0538	12/1/19	1	no	heterostelium_pallidum	NA	1	burkholderia_cepacia
THA523	lbl_c5-pa	land_between_the_lakes_ky	land_between_the_lakes_ky	36.7768	-88.0538	12/1/19	1	no	heterostelium_pallidum	NA	1	burkholderia_cepacia
THA524	lbl_c2-purp	land_between_the_lakes_ky	land_between_the_lakes_ky	36.7768	-88.0538	12/1/19	1	no	dictyostelium_purpureum	NA	1	burkholderia_cepacia
THA525	lbl_e1-dd1	land_between_the_lakes_ky	land_between_the_lakes_ky	36.7768	-88.0538	12/1/19	1	no	dictyostelium_mucoroides	NA	0	NA
THA526	lbl_e1-dd2	land_between_the_lakes_ky	land_between_the_lakes_ky	36.7768	-88.0538	12/1/19	1	yes	dictyostelium_mucoroides	NA	1	caballerionia_sp_tf1n1
THA527	lbl_e1-dd	land_between_the_lakes_ky	land_between_the_lakes_ky	36.7768	-88.0538	12/1/19	1	no	dictyostelium_mucoroides	NA	0	NA
THA528	lbl_e1-gig1	land_between_the_lakes_ky	land_between_the_lakes_ky	36.7768	-88.0538	12/1/19	1	yes	dictyostelium_giganteum	NA	0	NA
THA529	lbl_e1-vio1	land_between_the_lakes_ky	land_between_the_lakes_ky	36.7768	-88.0538	12/1/19	1	no	polysphondylium_violaceum	NA	1	herbaspirillum_sp_meg3
THA530	lbl_e1-min1	land_between_the_lakes_ky	land_between_the_lakes_ky	36.7768	-88.0538	12/1/19	1	yes	heterostelium_pallidum	1	1	NA
THA531	lbl_e1-pa1	land_between_the_lakes_ky	land_between_the_lakes_ky	36.7768	-88.0538	12/1/19	1	no	heterostelium_pallidum	NA	0	NA
THA532	lbl_e4-dd4	land_between_the_lakes_ky	land_between_the_lakes_ky	36.7768	-88.0538	12/1/19	1	yes	dictyostelium_mucoroides	NA	1	herbaspirillum_hiltneri
THA533	lbl_e4-dd5	land_between_the_lakes_ky	land_between_the_lakes_ky	36.7768	-88.0538	12/1/19	1	no	dictyostelium_mucoroides	NA	0	NA
THA534	lbl_e4-min2	land_between_the_lakes_ky	land_between_the_lakes_ky	36.7768	-88.0538	12/1/19	1	yes	cavenderia_aureostipes	2	0	NA
THA535	lbl_e4-pa2	land_between_the_lakes_ky	land_between_the_lakes_ky	36.7768	-88.0538	12/1/19	1	yes	heterostelium_pallidum	3	0	NA
THA536	lbl_e4-dd6	land_between_the_lakes_ky	land_between_the_lakes_ky	36.7768	-88.0538	12/1/19	1	yes	dictyostelium_mucoroides	NA	0	NA
THA537	lbl_e4-pa3	land_between_the_lakes_ky	land_between_the_lakes_ky	36.7768	-88.0538	12/1/19	1	no	heterostelium_pallidum	NA	0	NA
THA538	lbl_e3-dd7	land_between_the_lakes_ky	land_between_the_lakes_ky	36.7768	-88.0538	12/1/19	1	no	dictyostelium_mucoroides	NA	0	NA
THA539	lbl_e3-vio2	land_between_the_lakes_ky	land_between_the_lakes_ky	36.7768	-88.0538	12/1/19	1	no	polysphondylium_violaceum	NA	0	NA
THA540	lbl_e3-dd8	land_between_the_lakes_ky	land_between_the_lakes_ky	36.7768	-88.0538	12/1/19	1	yes	dictyostelium_mucoroides	NA	0	NA
THA541	lbl_e3-dd9	land_between_the_lakes_ky	land_between_the_lakes_ky	36.7768	-88.0538	12/1/19	1	no	dictyostelium_mucoroides	NA	0	NA
THA542	lbl_e3-dd10	land_between_the_lakes_ky	land_between_the_lakes_ky	36.7768	-88.0538	12/1/19	1	yes	dictyostelium_mucoroides	NA	0	NA
THA543	lbl_e3-pa4	land_between_the_lakes_ky	land_between_the_lakes_ky	36.7768	-88.0538	12/1/19	1	no	heterostelium_pallidum	NA	1	NA
THA544	lbl_e3vio3	land_between_the_lakes_ky	land_between_the_lakes_ky	36.7768	-88.0538	12/1/19	1	no	polysphondylium_violaceum	NA	1	NA
THA545	lbl_e5-pa5	land_between_the_lakes_ky	land_between_the_lakes_ky	36.7768	-88.0538	12/1/19	1	no	heterostelium_pallidum	NA	0	NA
THA546	lbl_e5-pa6	land_between_the_lakes_ky	land_between_the_lakes_ky	36.7768	-88.0538	12/1/19	1	no	heterostelium_pallidum	NA	0	NA
THA547	lbl_e5-pa7	land_between_the_lakes_ky	land_between_the_lakes_ky	36.7768	-88.0538	12/1/19	1	no	heterostelium_pallidum	NA	0	NA
THA548	lbl_e5-pa8	land_between_the_lakes_ky	land_between_the_lakes_ky	36.7768	-88.0538	12/1/19	1	no	heterostelium_pallidum	NA	0	NA
THA554	lbl_e2-pa9	land_between_the_lakes_ky	land_between_the_lakes_ky	36.7768	-88.0538	12/1/19	1	no	heterostelium_pallidum	NA	0	NA
THA555	lbl_e2-pa10	land_between_the_lakes_ky	land_between_the_lakes_ky	36.7768	-88.0538	12/1/19	1	no	heterostelium_pallidum	NA	0	NA
THA556	lbl_e2-pa11	land_between_the_lakes_ky	land_between_the_lakes_ky	36.7768	-88.0538	12/1/19	1	no	heterostelium_pallidum	NA	0	NA
THA557	lbl_c2-viol	land_between_the_lakes_ky	land_between_the_lakes_ky	36.7768	-88.0538	12/1/19	1	no	polysphondylium_violaceum	NA	1	burkholderia_cepacia
THA558	lbl_c2-viol	land_between_the_lakes_ky	land_between_the_lakes_ky	36.7768	-88.0538	12/1/19	1	no	polysphondylium_violaceum	NA	1	burkholderia_cepacia
THA559	lbl_c2-	land_between_the_lakes_ky	land_between_the_lakes_ky	36.7768	-88.0538	12/1/19	1	yes	dictyostelium_mucoroides	NA	1	burkholderia_cepacia
THA560	lbl_c2-pa	land_between_the_lakes_ky	land_between_the_lakes_ky	36.7768	-88.0538	12/1/19	1	no	heterostelium_pallidum	NA	1	burkholderia_cepacia
THA561	lbl_c2-pa	land_between_the_lakes_ky	land_between_the_lakes_ky	36.7768	-88.0538	12/1/19	1	no	heterostelium_pallidum	NA	1	burkholderia_cepacia
THA562	lbl_c2-pa	land_between_the_lakes_ky	land_between_the_lakes_ky	36.7768	-88.0538	12/1/19	1	no	heterostelium_pallidum	NA	1	burkholderia_cepacia
THA563	lbl_c2-purp	land_between_the_lakes_ky	land_between_the_lakes_ky	36.7768	-88.0538	12/1/19	1	no	dictyostelium_purpureum	NA	1	burkholderia_cepacia
THA564	lbl_c2-purp	land_between_the_lakes_ky	land_between_the_lakes_ky	36.7768	-88.0538	12/1/19	1	no	dictyostelium_purpureum	NA	1	burkholderia_cepacia
THA565	lbl_c1-	land_between_the_lakes_ky	land_between_the_lakes_ky	36.7768	-88.0538	12/1/19	1	yes	dictyostelium_mucoroides	NA	1	burkholderia_cepacia
THA566	lbl_c1-	land_between_the_lakes_ky	land_between_the_lakes_ky	36.7768	-88.0538	12/1/19	1	yes	dictyostelium_mucoroides	NA	1	burkholderia_cepacia
THA567	lbl_c1-purp	land_between_the_lakes_ky	land_between_the_lakes_ky	36.7768	-88.0538	12/1/19	1	no	dictyostelium_purpureum	NA	0	burkholderia_cepacia
THA568	lbl_c1-purp	land_between_the_lakes_ky	land_between_the_lakes_ky	36.7768	-88.0538	12/1/19	1	yes	dictyostelium_purpureum	1	1	burkholderia_cepacia
THA569	lbl_c1-pa	land_between_the_lakes_ky	land_between_the_lakes_ky	36.7768	-88.0538	12/1/19	1	no	heterostelium_pallidum	NA	0	burkholderia_cepacia
THA570	lbl_c1-purp	land_between_the_lakes_ky	land_between_the_lakes_ky	36.7768	-88.0538	12/1/19	1	no	dictyostelium_purpureum	NA	1	burkholderia_cepacia
THA571	lbl_c4-purp	land_between_the_lakes_ky	land_between_the_lakes_ky	36.7768	-88.0538	12/1/19	1	no	dictyostelium_purpureum	NA	1	burkholderia_cepacia
THA572	lbl_c4-	land_between_the_lakes_ky	land_between_the_lakes_ky	36.7768	-88.0538	12/1/19	1	yes	dictyostelium_mucoroides	NA	1	burkholderia_cepacia
THA601	bpc1	little_rock	burns_park	34.79640027	-92.31343666	2/19/19	1	no	polysphondylium_violaceum	NA	0	NA
THA602	bpc1	little_rock	burns_park	34.79640027	-92.31343666	2/19/19	1	yes	heterostelium_pallidum	1	0	NA
THA604	bpc2	little_rock	burns_park	34.79640027	-92.31343666	2/19/19	1	no	polysphondylium_violaceum	NA	0	NA
THA605	bpc2	little_rock	burns_park	34.79640027	-92.31343666	2/19/19	1	no	polysphondylium_violaceum	NA	0	NA
THA606	bpc2	little_rock	burns_park	34.79640027	-92.31343666	2/19/19	1	no	dictyostelium_giganteum	NA	0	NA
THA607	bpc2	little_rock	burns_park	34.79640027	-92.31343666	2/19/19	1	no	heterostelium_pallidum	NA	0	NA
THA608	bpc2	little_rock	burns_park	34.79640027	-92.31343666	2/19/19	1	no	heterostelium_pallidum	NA	0	NA
THA609	bpc2	little_rock	burns_park	34.79640027	-92.31343666	2/19/19	1	no	heterostelium_pallidum	NA	1	paraburkholderia_fungorum
THA610	bpc2	little_rock	burns_park	34.79640027	-92.31343666	2/19/19	1	yes	polysphondylium_violaceum	3	1	NA
THA611	bpc4	little_rock	burns_park	34.79640027	-92.31343666	2/19/19	1	yes	polysphondylium_violaceum	3	0	NA
THA612	bpc4	little_rock	burns_park	34.79640027	-92.31343666	2/19/19	1	yes	dictyostelium_giganteum	NA	0	NA
THA613	bpc4	little_rock	burns_park	34.79640027	-92.31343666	2/19/19	1	no	heterostelium_pallidum	NA	0	NA
THA614	bpc4	little_rock	burns_park	34.79640027	-92.31343666	2/19/19	1	no	heterostelium_pallidum	NA	0	NA
THA615	bpc4	little_rock	burns_park	34.79640027	-92.31343666	2/19/19	1	no	heterostelium_pallidum	NA	0	NA
THA616	bpa1	little_rock	burns_park	34.79640027	-92.31343666	2/19/19	1	no	dictyostelium_giganteum	NA	0	NA
THA617	bpa1	little_rock	burns_park	34.79640027	-92.31343666	2/19/19	1	yes	dictyostelium_giganteum	NA	0	NA
THA618	bpa2	little_rock	burns_park	34.79640027	-92.31343666	2/19/19	1	no	dictyostelium_giganteum	NA	0	NA
THA619	bpa2	little_rock	burns_park	34.79640027	-92.31343666	2/19/19	1	no	dictyostelium_giganteum	NA	1	NA
THA620	bpa2	little_rock	burns_park	34.79640027	-92.31343666	2/19/19	1	yes	dictyostelium_unclassified	NA	0	NA
THA621	bpa3	little_rock	burns_park	34.79640027	-92.31343666	2/19/19	1	no	dictyostelium_giganteum	NA	1	paraburkholderia_fungorum
THA622	bpa3	little_rock	burns_park	34.79640027	-92.31343666	2/19/19	1	no	dictyostelium_giganteum	NA	1	paraburkholderia_fungorum
THA623	bpa3	little_rock	burns_park	34.79640027	-92.31343666	2/19/19	1	no	dictyostelium_giganteum	NA	0	NA
THA624	bpa4	little_rock	burns_park	34.79640027	-92.31343666	2/19/19	1	yes	dictyostelium_unclassified	NA	0	NA
THA625	bpa4	little_rock	burns_park	34.79640027	-92.31343666	2/19/19	1	yes	heterostelium_pallidum	2	0	NA
THA626	bpa4	little_rock	burns_park	34.79640027	-92.31343666	2/19/19	1	yes	heterostelium_pallidum	2	0	NA
THA627	bpa4	little_rock	burns_park	34.79640027	-92.31343666	2/19/19	1	no	polysphondylium_violaceum	NA	0	NA
THA628	bpa4	little_rock	burns_park	34.79640027	-92.31343666	2/19/19	1	no	heterostelium_pallidum	NA	1	paraburkholderia_agricolaris
THA629	trc3	little_rock	two_rivers	34.79640027	-92.31343666	2/19/19	1	yes	heterostelium_pallidum	1	0	NA
THA630	trc3	little_rock	two_rivers	34.79640027	-92.31343666	2/19/19	1	no	heterostelium_pallidum	NA	0	NA
THA631	trc3	little_rock	two_rivers	34.79640027	-92.31343666	2/19/19	1	no	heterostelium_pallidum	NA	1	NA
THA632	trc3	little_rock	two_rivers	34.79640027	-92.31343666	2/19/19	1	no	heterostelium_pallidum	NA	1	NA
THA633	trc4	little_rock	two_rivers	34.79640027	-92.31343666	2/19/19	1	no	polysphondylium_violaceum	NA	0	NA
THA634	trc4	little_rock	two_rivers	34.79640027	-92.31343666	2/19/19	1	yes	heterostelium_pallidum	1	1	paraburkholderia_fungorum
THA635	trc5	little_rock	two_rivers	34.79640027	-92.31343666	2/19/19	1	no	polysphondylium_violaceum	NA	1	paraburkholderia_agricolaris
THA636	trc5	little_rock	two_rivers	34.79640027	-92.31343666	2/19/19	1	no	polysphondylium_violaceum	NA	1	NA
THA637	trc5	little_rock	two_rivers	34.79640027	-92.31343666	2/19/19	1	no	polysphondylium_violaceum	NA	1	NA
THA638	trc5	little_rock	two_rivers	34.79640027	-92.31343666	2/19/19	1	no	heterostelium_pallidum	NA	1	paraburkholderia_fungorum
THA639	trc5	little_rock	two_rivers	34.79640027	-92.31343666	2/19/19	1	no	heterostelium_pallidum	NA	1	NA
THA640	trc5	little_rock	two_rivers	34.79640027	-92.31343666	2/19/19	1	no	heterostelium_pallidum	NA	1	NA
THA641	tcr2	little_rock	two_rivers	34.79640027	-92.31343666	2/19/19	1	no	polysphondylium_violaceum	NA	1	paraburkholderia_agricolaris
THA642	tcr2	little_rock	two_rivers	34.79640027	-92.31343666	2/19/19	1	no	polysphondylium_violaceum	NA	1	NA
THA643	tcr2	little_rock	two_rivers	34.79640027	-92.31343666	2/19/19	1	no	polysphondylium_violaceum	NA	1	paraburkholderia_phenazinium
THA644	tcr2	little_rock	two_rivers	34.79640027	-92.31343666	2/19/19	1	no	heterostelium_pallidum	NA	0	NA
THA645	tcr2	little_rock	two_rivers	34.79640027	-92.31343666	2/19/19	1	no	heterostelium_pallidum	NA	1	NA
THA646	tcr2	little_rock	two_rivers	34.79640027	-92.31343666	2/19/19	1	no	heterostelium_pallidum	NA	0	NA
THA647	tra3	little_rock	two_rivers	34.79640027	-92.31343666	2/19/19	1	no	heterostelium_pallidum	NA	1	NA
THA648	tra3	little_rock	two_rivers	34.79640027	-92.31343666	2/19/19	1	yes	heterostelium_pallidum	2	0	NA
THA649	tra3	little_rock	two_rivers	34.79640027	-92.31343666	2/19/19	1	no	heterostelium_pallidum	NA	1	NA
THA650	tra4	little_rock	two_rivers	34.79640027	-92.31343666	2/19/19	1	no	heterostelium_pallidum	NA	0	NA
THA651	tra4	little_rock	two_rivers	34.79640027	-92.31343666	2/19/19	1	yes	heterostelium_pallidum	2	1	paraburkholderia_fungorum
THA652	tra4	little_rock	two_rivers	34.79640027	-92.31343666	2/19/19	1	no	heterostelium_pallidum	NA	1	NA
THA653	tra5	little_rock	two_rivers	34.79640027	-92.31343666	2/19/19	1	no	heterostelium_pallidum	NA	1	paraburkholderia_phenazinium
THA654	tra5	little_rock	two_rivers	34.79640027	-92.31343666	2/19/19	1	yes	heterostelium_pallidum	2	1	NA
THA655	tra5	little_rock	two_rivers	34.79640027	-92.31343666	2/19/19	1	yes	dictyostelium_giganteum	NA	1	burkholderia_cepacia
THA656	tra1	little_rock	two_rivers	34.79640027	-92.31343666	2/19/19	1	yes	heterostelium_pallidum	2	1	NA
THA657	patron_2	ouachita	ouachita	34.58355524	-93.86546454	2/19/19	1	yes	dictyostelium_giganteum	NA	0	NA
THA658	patron_2	ouachita	ouachita	34.58355524	-93.86546454	2/19/19	1	no	dictyostelium_giganteum	NA	0	NA
THA659	patron_2	ouachita	ouachita	34.58355524	-93.86546454	2/19/19	1	no	heterostelium_pallidum	NA	1	NA
THA660	patron_2	ouachita	ouachita	34.58355524	-93.86546454	2/19/19	1	no	heterostelium_pallidum	NA	1	NA
THA661	patron_2	ouachita	ouachita	34.58355524	-93.86546454	2/19/19	1	no	dictyostelium_giganteum	NA	0	NA
THA662	patron_2	ouachita	ouachita	34.58355524	-93.86546454	2/19/19	1	no	heterostelium_pallidum	NA	0	NA
THA663	patron_2	ouachita	ouachita	34.58355524	-93.86546454	2/19/19	1	no	heterostelium_pallidum	NA	1	NA
THA664	patron_2	ouachita	ouachita	34.58355524	-93.86546454	2/19/19	1	no	heterostelium_pallidum	NA	1	NA
THA665	patron_4	ouachita	ouachita	34.58355524	-93.86546454	2/19/19	1	no	heterostelium_pallidum	NA	0	NA
THA666	patron_4	ouachita	ouachita	34.58355524	-93.86546454	2/19/19	1	yes	dictyostelium_giganteum	NA	1	achromobacter_sp_aonih1
THA667	patron_4	ouachita	ouachita	34.58355524	-93.86546454	2/19/19	1	no	dictyostelium_giganteum	NA	0	NA
THA668	patron_4	ouachita	ouachita	34.58355524	-93.86546454	2/19/19	1	yes	heterostelium_pallidum	1	1	achromobacter_sp_aonih1
THA669	patron_4	ouachita	ouachita	34.58355524	-93.86546454	2/19/19	1	no	heterostelium_pallidum	NA	1	achromobacter_sp_aonih1
THA670	patron_4	ouachita	ouachita	34.58355524	-93.86546454	2/19/19	1	yes	heterostelium_pallidum	1	1	NA
THA671	patron_4	ouachita	ouachita	34.58355524	-93.86546454	2/19/19	1	no	dictyostelium_giganteum	NA	0	NA
THA672	patron_4	ouachita	ouachita	34.58355524	-93.86546454	2/19/19	1	no	dictyostelium_giganteum	NA	1	NA
THA673	patron_4-3	ouachita	ouachita	34.58355524	-93.86546454	2/19/19	1	no	heterostelium_pallidum	NA	0	NA
THA674	patron_4-3	ouachita	ouachita	34.58355524	-93.86546454	2/19/19	1	no	heterostelium_pallidum	NA	1	achromobacter_sp_aonih1
THA675	patron_4-3	ouachita	ouachita	34.58355524	-93.86546454	2/19/19	1	yes	heterostelium_pallidum	1	1	herbaspirillum_sp_meg
THA676	patron_4-3	ouachita	ouachita	34.58355524	-93.86546454	2/19/19	1	yes	dictyostelium_giganteum	NA	0	NA
THA677	patron_4-4	ouachita	ouachita	34.58355524	-93.86546454	2/19/19	1	no	heterostelium_pallidum	NA	1	achromobacter_sp_aonih1
THA678	patron_4-6	ouachita	ouachita	34.58355524	-93.86546454	2/19/19	1	no	dictyostelium_giganteum	NA	0	NA
THA679	patron_4-6	ouachita	ouachita	34.58355524	-93.86546454	2/19/19	1	no	heterostelium_pallidum	NA	1	achromobacter_sp_aonih1
THA680	patron_4-6	ouachita	ouachita	34.58355524	-93.86546454	2/19/19	1	no	heterostelium_pallidum	NA	1	achromobacter_sp_aonih1
THA681	patron_4-6	ouachita	ouachita	34.58355524	-93.86546454	2/19/19	1	yes	heterostelium_pallidum	1	0	NA
THA682	patron_4-7	ouachita	ouachita	34.58355524	-93.86546454	2/19/19	1	no	heterostelium_pallidum	NA	1	achromobacter_sp_aonih1
THA683	patron_4-8	ouachita	ouachita	34.58355524	-93.86546454	2/19/19	1	no	dictyostelium_giganteum	NA	0	NA
THA684	patron_4-8	ouachita	ouachita	34.58355524	-93.86546454	2/19/19	1	no	dictyostelium_giganteum	NA	0	NA
THA685	patron_4-8	ouachita	ouachita	34.58355524	-93.86546454	2/19/19	1	yes	dictyostelium_citrinum	NA	0	NA
THA686	patron_4-8	ouachita	ouachita	34.58355524	-93.86546454	2/19/19	1	no	heterostelium_pallidum	NA	1	achromobacter_sp_aonih1
THA687	patron_4-8	ouachita	ouachita	34.58355524	-93.86546454	2/19/19	1	no	heterostelium_pallidum	NA	1	achromobacter_sp_aonih1
THA688	patron_4-8	ouachita	ouachita	34.58355524	-93.86546454	2/19/19	1	yes	heterostelium_pallidum	2	1	achromobacter_sp_aonih1
THA737	eg_1	little_rock	henson_park_sherwood	34.79640027	-92.31343666	2/22/19	1	no	dictyostelium_unclassified	NA	1	NA
THA738	eg_2	little_rock	henson_park_sherwood	34.79640027	-92.31343666	2/22/19	1	yes	dictyostelium_unclassified	NA	1	NA
THA739	eg_3	little_rock	henson_park_sherwood	34.79640027	-92.31343666	2/22/19	1	no	dictyostelium_unclassified	NA	1	NA
THA740	eg_4	little_rock	henson_park_sherwood	34.79640027	-92.31343666	2/22/19	1	yes	dictyostelium_unclassified	NA	1	NA
THA741	eg_5	little_rock	henson_park_sherwood	34.79640027	-92.31343666	2/22/19	1	no	dictyostelium_unclassified	NA	0	NA
THA742	eg_6	little_rock	henson_park_sherwood	34.79640027	-92.31343666	2/22/19	1	no	dictyostelium_unclassified	NA	1	NA
THA743	eg_7	little_rock	henson_park_sherwood	34.79640027	-92.31343666	2/22/19	1	no	dictyostelium_unclassified	NA	0	NA
THA744	eg_8	little_rock	henson_park_sherwood	34.79640027	-92.31343666	2/22/19	1	no	dictyostelium_unclassified	NA	0	NA
THA745	h_1	little_rock	henson_park_sherwood	34.79640027	-92.31343666	2/22/19	1	no	heterostelium_pallidum	NA	0	NA
THA746	h2	little_rock	henson_park_sherwood	34.79640027	-92.31343666	2/22/19	1	no	dictyostelium_mucoroides	NA	0	NA
THA747	h3	little_rock	henson_park_sherwood	34.79640027	-92.31343666	2/22/19	1	no	heterostelium_pallidum	NA	0	NA
THA748	h4	little_rock	henson_park_sherwood	34.79640027	-92.31343666	2/22/19	1	yes	heterostelium_pallidum	1	0	NA
THA749	h5	little_rock	henson_park_sherwood	34.79640027	-92.31343666	2/22/19	1	no	heterostelium_pallidum	NA	0	NA
THA750	h6	little_rock	henson_park_sherwood	34.79640027	-92.31343666	2/22/19	1	no	heterostelium_pallidum	NA	0	NA
THA751	h7	little_rock	henson_park_sherwood	34.79640027	-92.31343666	2/22/19	1	yes	heterostelium_pallidum	1	1	NA
THA752	h8	little_rock	henson_park_sherwood	34.79640027	-92.31343666	2/22/19	1	yes	heterostelium_pallidum	1	0	NA
THA753	h_9	little_rock	henson_park_sherwood	34.79640027	-92.31343666	2/22/19	1	yes	dictyostelium_unclassified	NA	1	paraburkholderia_xenovorans
THA754	h_10	little_rock	henson_park_sherwood	34.79640027	-92.31343666	2/22/19	1	no	dictyostelium_unclassified	NA	1	NA
THA755	h_11	little_rock	henson_park_sherwood	34.79640027	-92.31343666	2/22/19	1	yes	dictyostelium_unclassified	NA	1	NA
THA756	h_12	little_rock	henson_park_sherwood	34.79640027	-92.31343666	2/22/19	1	no	dictyostelium_unclassified	NA	1	achromobacter_denitrificans
THA758	h_14	little_rock	henson_park_sherwood	34.79640027	-92.31343666	2/22/19	1	yes	dictyostelium_unclassified	NA	1	bordetella_genomosp
THA759	h_15	little_rock	henson_park_sherwood	34.79640027	-92.31343666	2/22/19	1	yes	dictyostelium_giganteum	NA	1	NA
THA760	h_16	little_rock	henson_park_sherwood	34.79640027	-92.31343666	2/22/19	1	yes	dictyostelium_giganteum	NA	1	paraburkholderia_terrae
THA761	tw_1	little_rock	mills_park_bryant	34.79640027	-92.31343666	2/22/19	1	no	dictyostelium_giganteum	NA	0	NA
THA762	tw_2	little_rock	mills_park_bryant	34.79640027	-92.31343666	2/22/19	1	no	dictyostelium_giganteum	NA	0	NA
THA763	tw_3	little_rock	mills_park_bryant	34.79640027	-92.31343666	2/22/19	1	no	dictyostelium_giganteum	NA	0	NA
THA764	tw_4	little_rock	mills_park_bryant	34.79640027	-92.31343666	2/22/19	1	no	dictyostelium_giganteum	NA	0	NA
THA765	tw_5	little_rock	mills_park_bryant	34.79640027	-92.31343666	2/22/19	1	no	dictyostelium_purpureum	NA	0	NA
THA766	tw_6	little_rock	mills_park_bryant	34.79640027	-92.31343666	2/22/19	1	no	heterostelium_pallidum	NA	0	NA
THA767	tw_7	little_rock	mills_park_bryant	34.79640027	-92.31343666	2/22/19	1	yes	heterostelium_pallidum	1	1	cupriavidus_oxalaticus
THA768	tw_8	little_rock	mills_park_bryant	34.79640027	-92.31343666	2/22/19	1	no	heterostelium_pallidum	NA	0	NA
THA769	lpsp1-2f	louisiana_purchase_state_park	louisiana_purchase_state_park	34.64571594	-91.05262759	11/13/19	1	no	dictyostelium_purpureum	NA	0	NA
THA770	lpsp2-2f	louisiana_purchase_state_park	louisiana_purchase_state_park	34.64571594	-91.05262759	11/13/19	1	no	dictyostelium_purpureum	NA	1	NA
THA771	lpsp3-2f	louisiana_purchase_state_park	louisiana_purchase_state_park	34.64571594	-91.05262759	11/13/19	1	no	dictyostelium_purpureum	NA	0	NA
THA772	lpsp4-2f	louisiana_purchase_state_park	louisiana_purchase_state_park	34.64571594	-91.05262759	11/13/19	1	no	dictyostelium_purpureum	NA	0	NA
THA773	lpsp5-2e	louisiana_purchase_state_park	louisiana_purchase_state_park	34.64571594	-91.05262759	11/13/19	1	no	dictyostelium_purpureum	NA	0	NA
THA774	lpsp6-2e	louisiana_purchase_state_park	louisiana_purchase_state_park	34.64571594	-91.05262759	11/13/19	1	yes	dictyostelium_citrinum	NA	0	NA
THA775	lpsp7-2e	louisiana_purchase_state_park	louisiana_purchase_state_park	34.64571594	-91.05262759	11/13/19	1	yes	dictyostelium_purpureum	2	0	NA
THA776	lpsp8-2b	louisiana_purchase_state_park	louisiana_purchase_state_park	34.64571594	-91.05262759	11/13/19	1	no	dictyostelium_purpureum	NA	0	NA
THA777	lpsp9-2b	louisiana_purchase_state_park	louisiana_purchase_state_park	34.64571594	-91.05262759	11/13/19	1	no	dictyostelium_purpureum	NA	1	NA
THA778	lpsp10-2b	louisiana_purchase_state_park	louisiana_purchase_state_park	34.64571594	-91.05262759	11/13/19	1	yes	dictyostelium_purpureum	3	1	NA
THA779	lpsp11-2b	louisiana_purchase_state_park	louisiana_purchase_state_park	34.64571594	-91.05262759	11/13/19	1	no	dictyostelium_purpureum	NA	1	pandoraea_commovens
THA780	lpsp12-2b	louisiana_purchase_state_park	louisiana_purchase_state_park	34.64571594	-91.05262759	11/13/19	1	no	dictyostelium_purpureum	NA	1	NA
THA781	lpsp13-3f	louisiana_purchase_state_park	louisiana_purchase_state_park	34.64571594	-91.05262759	11/13/19	1	yes	dictyostelium_giganteum	NA	0	NA
THA782	lpsp14-3f	louisiana_purchase_state_park	louisiana_purchase_state_park	34.64571594	-91.05262759	11/13/19	1	no	heterostelium_pallidum	NA	0	NA
THA783	lpsp15-1g	louisiana_purchase_state_park	louisiana_purchase_state_park	34.64571594	-91.05262759	11/13/19	1	no	dictyostelium_giganteum	NA	0	NA
THA784	lpsp16-1g	louisiana_purchase_state_park	louisiana_purchase_state_park	34.64571594	-91.05262759	11/13/19	1	no	dictyostelium_giganteum	NA	0	NA
THA785	lpsp17-1g	louisiana_purchase_state_park	louisiana_purchase_state_park	34.64571594	-91.05262759	11/13/19	1	no	heterostelium_pallidum	NA	0	NA
THA786	lpsp18-2g	louisiana_purchase_state_park	louisiana_purchase_state_park	34.64571594	-91.05262759	11/13/19	1	yes	dictyostelium_purpureum	3	0	NA
THA787	lpsp19-2g	louisiana_purchase_state_park	louisiana_purchase_state_park	34.64571594	-91.05262759	11/13/19	1	no	dictyostelium_purpureum	NA	1	NA
THA788	lpsp20-2a	louisiana_purchase_state_park	louisiana_purchase_state_park	34.64571594	-91.05262759	11/13/19	1	no	dictyostelium_purpureum	NA	1	NA
THA789	lpsp21-2a	louisiana_purchase_state_park	louisiana_purchase_state_park	34.64571594	-91.05262759	11/13/19	1	no	dictyostelium_purpureum	NA	0	NA
THA790	lpsp22-2a	louisiana_purchase_state_park	louisiana_purchase_state_park	34.64571594	-91.05262759	11/13/19	1	no	dictyostelium_purpureum	NA	0	NA
THA791	lpsp23-1c	louisiana_purchase_state_park	louisiana_purchase_state_park	34.64571594	-91.05262759	11/13/19	1	no	dictyostelium_giganteum	NA	1	NA
THA792	lpsp24-1c	louisiana_purchase_state_park	louisiana_purchase_state_park	34.64571594	-91.05262759	11/13/19	1	no	dictyostelium_purpureum	NA	1	NA
THA793	lpsp25-1a	louisiana_purchase_state_park	louisiana_purchase_state_park	34.64571594	-91.05262759	11/13/19	1	no	dictyostelium_giganteum	NA	0	NA
THA794	lpsp26-1b	louisiana_purchase_state_park	louisiana_purchase_state_park	34.64571594	-91.05262759	11/13/19	1	no	dictyostelium_purpureum	NA	0	NA
THA795	lpsp27-1b	louisiana_purchase_state_park	louisiana_purchase_state_park	34.64571594	-91.05262759	11/13/19	1	no	heterostelium_pallidum	NA	0	NA
THA796	lpsp28-1b	louisiana_purchase_state_park	louisiana_purchase_state_park	34.64571594	-91.05262759	11/13/19	1	no	heterostelium_pallidum	NA	0	NA
THA797	lpsp29-1b	louisiana_purchase_state_park	louisiana_purchase_state_park	34.64571594	-91.05262759	11/13/19	1	no	heterostelium_pallidum	NA	1	NA
THA798	lpsp30-1e	louisiana_purchase_state_park	louisiana_purchase_state_park	34.64571594	-91.05262759	11/13/19	1	no	heterostelium_pallidum	NA	0	NA
THA799	lpsp31-1e	louisiana_purchase_state_park	louisiana_purchase_state_park	34.64571594	-91.05262759	11/13/19	1	no	heterostelium_pallidum	NA	0	NA
THA800	lpsp32-1e	louisiana_purchase_state_park	louisiana_purchase_state_park	34.64571594	-91.05262759	11/13/19	1	no	heterostelium_pallidum	NA	0	NA
THA801	lpsp33-3a	louisiana_purchase_state_park	louisiana_purchase_state_park	34.64571594	-91.05262759	11/13/19	1	no	heterostelium_pallidum	NA	0	NA
THA802	lpsp34-3a	louisiana_purchase_state_park	louisiana_purchase_state_park	34.64571594	-91.05262759	11/13/19	1	yes	heterostelium_pallidum	2	0	NA
THA803	lpsp35-3a	louisiana_purchase_state_park	louisiana_purchase_state_park	34.64571594	-91.05262759	11/13/19	1	no	dictyostelium_giganteum	NA	0	NA
THA804	lpsp36-3c	louisiana_purchase_state_park	louisiana_purchase_state_park	34.64571594	-91.05262759	11/13/19	1	no	heterostelium_pallidum	NA	1	NA
THA805	lpsp37-3c	louisiana_purchase_state_park	louisiana_purchase_state_park	34.64571594	-91.05262759	11/13/19	1	no	heterostelium_pallidum	NA	0	NA
THA806	lpsp38-3b	louisiana_purchase_state_park	louisiana_purchase_state_park	34.64571594	-91.05262759	11/13/19	1	no	dictyostelium_purpureum	NA	1	NA
THA807	lpsp39-3b	louisiana_purchase_state_park	louisiana_purchase_state_park	34.64571594	-91.05262759	11/13/19	1	yes	dictyostelium_giganteum	NA	0	NA
THA808	lpsp40-3e	louisiana_purchase_state_park	louisiana_purchase_state_park	34.64571594	-91.05262759	11/13/19	1	no	heterostelium_pallidum	NA	0	NA
THA809	lpsp41-3e	louisiana_purchase_state_park	louisiana_purchase_state_park	34.64571594	-91.05262759	11/13/19	1	no	heterostelium_pallidum	NA	0	NA
THA810	lpsp42-3d	louisiana_purchase_state_park	louisiana_purchase_state_park	34.64571594	-91.05262759	11/13/19	1	no	dictyostelium_giganteum	NA	0	NA
THA811	lpsp43-3d	louisiana_purchase_state_park	louisiana_purchase_state_park	34.64571594	-91.05262759	11/13/19	1	yes	dictyostelium_giganteum	NA	0	NA
THA812	lpsp44-3d	louisiana_purchase_state_park	louisiana_purchase_state_park	34.64571594	-91.05262759	11/13/19	1	no	heterostelium_pallidum	NA	0	NA
THA813	lpsp45-3d	louisiana_purchase_state_park	louisiana_purchase_state_park	34.64571594	-91.05262759	11/13/19	1	no	heterostelium_pallidum	NA	1	NA
THA814	lpsp46-1f	louisiana_purchase_state_park	louisiana_purchase_state_park	34.64571594	-91.05262759	11/13/19	1	no	heterostelium_pallidum	NA	0	NA
THA815	lpsp47-1f	louisiana_purchase_state_park	louisiana_purchase_state_park	34.64571594	-91.05262759	11/13/19	1	no	dictyostelium_giganteum	NA	0	NA
THA816	lpsp48-2d	louisiana_purchase_state_park	louisiana_purchase_state_park	34.64571594	-91.05262759	11/13/19	1	yes	dictyostelium_purpureum	3	0	NA
THA817	lpsp49-1d	louisiana_purchase_state_park	louisiana_purchase_state_park	34.64571594	-91.05262759	11/13/19	1	no	dictyostelium_giganteum	NA	1	NA
THA818	lpsp50-2d	louisiana_purchase_state_park	louisiana_purchase_state_park	34.64571594	-91.05262759	11/13/19	1	no	dictyostelium_purpureum	NA	0	NA
THA819	lpsp51-2d	louisiana_purchase_state_park	louisiana_purchase_state_park	34.64571594	-91.05262759	11/13/19	1	no	dictyostelium_purpureum	NA	0	NA
THA820	lpsp52-3g	louisiana_purchase_state_park	louisiana_purchase_state_park	34.64571594	-91.05262759	11/13/19	1	no	heterostelium_pallidum	NA	0	NA
THA821	lpsp53-3g	louisiana_purchase_state_park	louisiana_purchase_state_park	34.64571594	-91.05262759	11/13/19	1	no	heterostelium_pallidum	NA	1	NA
THA822	lpsp54-3g	louisiana_purchase_state_park	louisiana_purchase_state_park	34.64571594	-91.05262759	11/13/19	1	no	heterostelium_pallidum	NA	1	NA
THA823	jf1-1a	jenkins_ferry_state_park	jenkins_ferry_state_park	34.24754049	-92.5823571	2/7/20	1	no	dictyostelium_citrinum	NA	0	NA
THA824	jf2-1a	jenkins_ferry_state_park	jenkins_ferry_state_park	34.24754049	-92.5823571	2/7/20	1	yes	dictyostelium_citrinum	NA	1	NA
THA825	jf3-1a	jenkins_ferry_state_park	jenkins_ferry_state_park	34.24754049	-92.5823571	2/7/20	1	no	dictyostelium_giganteum	NA	1	NA
THA826	jf4-1a	jenkins_ferry_state_park	jenkins_ferry_state_park	34.24754049	-92.5823571	2/7/20	1	yes	dictyostelium_giganteum	NA	0	NA
THA827	jf5-1a	jenkins_ferry_state_park	jenkins_ferry_state_park	34.24754049	-92.5823571	2/7/20	1	yes	dictyostelium_giganteum	NA	0	NA
THA828	jf6-1b	jenkins_ferry_state_park	jenkins_ferry_state_park	34.24754049	-92.5823571	2/7/20	1	yes	dictyostelium_giganteum	NA	0	NA
THA829	jf7-1c	jenkins_ferry_state_park	jenkins_ferry_state_park	34.24754049	-92.5823571	2/7/20	1	yes	dictyostelium_giganteum	NA	0	NA
THA830	jf8-1d	jenkins_ferry_state_park	jenkins_ferry_state_park	34.24754049	-92.5823571	2/7/20	1	no	dictyostelium_giganteum	NA	0	NA
THA831	jf9-1d	jenkins_ferry_state_park	jenkins_ferry_state_park	34.24754049	-92.5823571	2/7/20	1	no	dictyostelium_giganteum	NA	0	NA
THA832	jf10-1d	jenkins_ferry_state_park	jenkins_ferry_state_park	34.24754049	-92.5823571	2/7/20	1	no	dictyostelium_giganteum	NA	0	NA
THA833	jf11-1e	jenkins_ferry_state_park	jenkins_ferry_state_park	34.24754049	-92.5823571	2/7/20	1	no	dictyostelium_giganteum	NA	0	NA
THA834	jf12-9e	jenkins_ferry_state_park	jenkins_ferry_state_park	34.24754049	-92.5823571	2/7/20	1	no	dictyostelium_mucoroides	NA	0	NA
THA835	jf13-9e	jenkins_ferry_state_park	jenkins_ferry_state_park	34.24754049	-92.5823571	2/7/20	1	no	dictyostelium_mucoroides	NA	0	NA
THA836	jf14-9e	jenkins_ferry_state_park	jenkins_ferry_state_park	34.24754049	-92.5823571	2/7/20	1	no	dictyostelium_citrinum	NA	0	NA
THA837	jf15-9f	jenkins_ferry_state_park	jenkins_ferry_state_park	34.24754049	-92.5823571	2/7/20	1	yes	dictyostelium_giganteum	NA	1	NA
THA838	jf16-9f	jenkins_ferry_state_park	jenkins_ferry_state_park	34.24754049	-92.5823571	2/7/20	1	no	dictyostelium_giganteum	NA	0	NA
THA839	jf17-2b	jenkins_ferry_state_park	jenkins_ferry_state_park	34.24754049	-92.5823571	2/7/20	1	no	heterostelium_pallidum	NA	0	NA
THA840	jf18-2b	jenkins_ferry_state_park	jenkins_ferry_state_park	34.24754049	-92.5823571	2/7/20	1	yes	heterostelium_pallidum	NA	1	NA
THA841	jf19-2b	jenkins_ferry_state_park	jenkins_ferry_state_park	34.24754049	-92.5823571	2/7/20	1	no	dictyostelium_purpureum	NA	1	NA
THA842	jf20-2b	jenkins_ferry_state_park	jenkins_ferry_state_park	34.24754049	-92.5823571	2/7/20	1	yes	dictyostelium_citrinum	NA	1	paraburkholderia_agricolaris
THA843	jf21-2f	jenkins_ferry_state_park	jenkins_ferry_state_park	34.24754049	-92.5823571	2/7/20	1	no	heterostelium_pallidum	NA	1	NA
THA844	jf22-2f	jenkins_ferry_state_park	jenkins_ferry_state_park	34.24754049	-92.5823571	2/7/20	1	yes	dictyostelium_citrinum	NA	1	paraburkholderia_agricolaris
THA845	jf23-2f	jenkins_ferry_state_park	jenkins_ferry_state_park	34.24754049	-92.5823571	2/7/20	1	no	dictyostelium_purpureum	NA	1	paraburkholderia_agricolaris
THA846	jf24-2f	jenkins_ferry_state_park	jenkins_ferry_state_park	34.24754049	-92.5823571	2/7/20	1	no	heterostelium_pallidum	NA	1	paraburkholderia_xenovorans
THA847	jf25-2e	jenkins_ferry_state_park	jenkins_ferry_state_park	34.24754049	-92.5823571	2/7/20	1	no	heterostelium_pallidum	NA	1	NA
THA848	jf26-2d	jenkins_ferry_state_park	jenkins_ferry_state_park	34.24754049	-92.5823571	2/7/20	1	no	dictyostelium_citrinum	NA	1	NA
THA849	jf27-2d	jenkins_ferry_state_park	jenkins_ferry_state_park	34.24754049	-92.5823571	2/7/20	1	no	heterostelium_pallidum	NA	1	NA
THA850	jf28-2d	jenkins_ferry_state_park	jenkins_ferry_state_park	34.24754049	-92.5823571	2/7/20	1	yes	dictyostelium_citrinum	NA	1	NA
THA852	jf30-2a	jenkins_ferry_state_park	jenkins_ferry_state_park	34.24754049	-92.5823571	2/7/20	1	no	dictyostelium_purpureum	NA	1	NA
THA853	jf31-2a	jenkins_ferry_state_park	jenkins_ferry_state_park	34.24754049	-92.5823571	2/7/20	1	no	dictyostelium_citrinum	NA	1	NA
THA854	jf32-2a	jenkins_ferry_state_park	jenkins_ferry_state_park	34.24754049	-92.5823571	2/7/20	1	yes	heterostelium_pallidum	1	1	NA
THA855	jf33-6f	jenkins_ferry_state_park	jenkins_ferry_state_park	34.24754049	-92.5823571	2/7/20	1	no	dictyostelium_mucoroides	NA	1	NA
THA856	jf34-6c	jenkins_ferry_state_park	jenkins_ferry_state_park	34.24754049	-92.5823571	2/7/20	1	no	dictyostelium_mucoroides	NA	0	NA
THA857	jf35-4d	jenkins_ferry_state_park	jenkins_ferry_state_park	34.24754049	-92.5823571	2/7/20	1	no	dictyostelium_mucoroides	NA	1	NA
THA858	jf36-4d	jenkins_ferry_state_park	jenkins_ferry_state_park	34.24754049	-92.5823571	2/7/20	1	yes	dictyostelium_giganteum	NA	1	NA
THA859	jf37-9d	jenkins_ferry_state_park	jenkins_ferry_state_park	34.24754049	-92.5823571	2/7/20	1	no	dictyostelium_citrinum	NA	0	NA
THA860	jf38-9c	jenkins_ferry_state_park	jenkins_ferry_state_park	34.24754049	-92.5823571	2/7/20	1	no	dictyostelium_mucoroides	NA	0	NA
THA861	jf39-9c	jenkins_ferry_state_park	jenkins_ferry_state_park	34.24754049	-92.5823571	2/7/20	1	yes	dictyostelium_giganteum	NA	1	NA
THA862	jf40-9b	jenkins_ferry_state_park	jenkins_ferry_state_park	34.24754049	-92.5823571	2/7/20	1	no	dictyostelium_mucoroides	NA	1	NA
THA863	jf41-9b	jenkins_ferry_state_park	jenkins_ferry_state_park	34.24754049	-92.5823571	2/7/20	1	no	dictyostelium_mucoroides	NA	0	NA
THA864	jf42-9b	jenkins_ferry_state_park	jenkins_ferry_state_park	34.24754049	-92.5823571	2/7/20	1	no	dictyostelium_mucoroides	NA	0	NA
THA865	jf43-9a	jenkins_ferry_state_park	jenkins_ferry_state_park	34.24754049	-92.5823571	2/7/20	1	no	dictyostelium_mucoroides	NA	0	NA
THA866	jf44-9a	jenkins_ferry_state_park	jenkins_ferry_state_park	34.24754049	-92.5823571	2/7/20	1	yes	heterostelium_pallidum	2	1	NA
THA867	jf45-9a	jenkins_ferry_state_park	jenkins_ferry_state_park	34.24754049	-92.5823571	2/7/20	1	no	dictyostelium_giganteum	NA	1	NA
THA868	jf46-7e	jenkins_ferry_state_park	jenkins_ferry_state_park	34.24754049	-92.5823571	2/7/20	1	yes	dictyostelium_giganteum	NA	1	NA
THA869	jf47-7e	jenkins_ferry_state_park	jenkins_ferry_state_park	34.24754049	-92.5823571	2/7/20	1	no	dictyostelium_giganteum	NA	0	NA
THA870	jf48-7e	jenkins_ferry_state_park	jenkins_ferry_state_park	34.24754049	-92.5823571	2/7/20	1	no	dictyostelium_giganteum	NA	0	NA
THA871	jf49-7d	jenkins_ferry_state_park	jenkins_ferry_state_park	34.24754049	-92.5823571	2/7/20	1	yes	dictyostelium_giganteum	NA	0	NA
THA872	jf50-7c	jenkins_ferry_state_park	jenkins_ferry_state_park	34.24754049	-92.5823571	2/7/20	1	no	heterostelium_pallidum	NA	0	NA
THA873	jf51-7c	jenkins_ferry_state_park	jenkins_ferry_state_park	34.24754049	-92.5823571	2/7/20	1	yes	dictyostelium_giganteum	NA	0	NA
THA874	jf52-8d	jenkins_ferry_state_park	jenkins_ferry_state_park	34.24754049	-92.5823571	2/7/20	1	no	dictyostelium_unclassified	NA	1	NA
THA875	jf53-8d	jenkins_ferry_state_park	jenkins_ferry_state_park	34.24754049	-92.5823571	2/7/20	1	no	dictyostelium_unclassified	NA	1	NA
THA876	jf54-8d	jenkins_ferry_state_park	jenkins_ferry_state_park	34.24754049	-92.5823571	2/7/20	1	no	dictyostelium_unclassified	NA	0	NA
THA877	jf55-8b	jenkins_ferry_state_park	jenkins_ferry_state_park	34.24754049	-92.5823571	2/7/20	1	yes	dictyostelium_unclassified	NA	1	NA
THA878	jf56-8b	jenkins_ferry_state_park	jenkins_ferry_state_park	34.24754049	-92.5823571	2/7/20	1	no	dictyostelium_unclassified	NA	1	NA
THA879	jf57-8c	jenkins_ferry_state_park	jenkins_ferry_state_park	34.24754049	-92.5823571	2/7/20	1	no	dictyostelium_unclassified	NA	1	NA
THA880	jf58-8c	jenkins_ferry_state_park	jenkins_ferry_state_park	34.24754049	-92.5823571	2/7/20	1	no	dictyostelium_unclassified	NA	1	NA
THA881	jf59-8c	jenkins_ferry_state_park	jenkins_ferry_state_park	34.24754049	-92.5823571	2/7/20	1	no	dictyostelium_unclassified	NA	1	NA
THA882	jf60-8c	jenkins_ferry_state_park	jenkins_ferry_state_park	34.24754049	-92.5823571	2/7/20	1	no	dictyostelium_unclassified	NA	1	NA
THA883	jf61-8c	jenkins_ferry_state_park	jenkins_ferry_state_park	34.24754049	-92.5823571	2/7/20	1	no	dictyostelium_unclassified	NA	1	NA
THA884	jf62-8f	jenkins_ferry_state_park	jenkins_ferry_state_park	34.24754049	-92.5823571	2/7/20	1	no	dictyostelium_unclassified	NA	1	NA
THA885	jf63-8f	jenkins_ferry_state_park	jenkins_ferry_state_park	34.24754049	-92.5823571	2/7/20	1	no	dictyostelium_unclassified	NA	1	NA
THA886	jf64-10c	jenkins_ferry_state_park	jenkins_ferry_state_park	34.24754049	-92.5823571	2/7/20	1	no	dictyostelium_citrinum	NA	1	NA
THA887	jf65-10c	jenkins_ferry_state_park	jenkins_ferry_state_park	34.24754049	-92.5823571	2/7/20	1	no	heterostelium_pallidum	NA	1	NA
THA888	jf66-10d	jenkins_ferry_state_park	jenkins_ferry_state_park	34.24754049	-92.5823571	2/7/20	1	no	heterostelium_pallidum	NA	1	NA
THA889	jf67-10d	jenkins_ferry_state_park	jenkins_ferry_state_park	34.24754049	-92.5823571	2/7/20	1	no	heterostelium_pallidum	NA	0	NA
THA890	jf68-10d	jenkins_ferry_state_park	jenkins_ferry_state_park	34.24754049	-92.5823571	2/7/20	1	no	heterostelium_pallidum	NA	0	NA
THA891	jf69-10d	jenkins_ferry_state_park	jenkins_ferry_state_park	34.24754049	-92.5823571	2/7/20	1	no	heterostelium_pallidum	NA	0	NA
THA892	jf70-10a	jenkins_ferry_state_park	jenkins_ferry_state_park	34.24754049	-92.5823571	2/7/20	1	no	heterostelium_pallidum	NA	1	NA
THA893	jf71-10a	jenkins_ferry_state_park	jenkins_ferry_state_park	34.24754049	-92.5823571	2/7/20	1	no	heterostelium_pallidum	NA	0	NA
THA894	jf72-10a	jenkins_ferry_state_park	jenkins_ferry_state_park	34.24754049	-92.5823571	2/7/20	1	no	heterostelium_pallidum	NA	0	NA
THA895	jf73-1f	jenkins_ferry_state_park	jenkins_ferry_state_park	34.24754049	-92.5823571	2/7/20	1	yes	dictyostelium_giganteum	NA	0	NA
THA896	jf74-5e	jenkins_ferry_state_park	jenkins_ferry_state_park	34.24754049	-92.5823571	2/7/20	1	no	dictyostelium_giganteum	NA	0	NA
THA897	jf75-5f	jenkins_ferry_state_park	jenkins_ferry_state_park	34.24754049	-92.5823571	2/7/20	1	no	dictyostelium_giganteum	NA	0	NA
THA898	jf76-5f	jenkins_ferry_state_park	jenkins_ferry_state_park	34.24754049	-92.5823571	2/7/20	1	no	heterostelium_pallidum	NA	0	NA
THA899	jf77-5f	jenkins_ferry_state_park	jenkins_ferry_state_park	34.24754049	-92.5823571	2/7/20	1	yes	dictyostelium_giganteum	NA	0	NA
THA900	jf78-3e	jenkins_ferry_state_park	jenkins_ferry_state_park	34.24754049	-92.5823571	2/7/20	1	no	heterostelium_pallidum	NA	0	NA
THA901	jf793e	jenkins_ferry_state_park	jenkins_ferry_state_park	34.24754049	-92.5823571	2/7/20	1	no	heterostelium_pallidum	NA	0	NA
THA902	jf80-5b	jenkins_ferry_state_park	jenkins_ferry_state_park	34.24754049	-92.5823571	2/7/20	1	no	dictyostelium_giganteum	NA	0	NA
THA903	jf81-6f	jenkins_ferry_state_park	jenkins_ferry_state_park	34.24754049	-92.5823571	2/7/20	1	yes	dictyostelium_giganteum	NA	0	NA
THA904	jf82-7a	jenkins_ferry_state_park	jenkins_ferry_state_park	34.24754049	-92.5823571	2/7/20	1	no	dictyostelium_giganteum	NA	0	NA
THA905	jf83-9a	jenkins_ferry_state_park	jenkins_ferry_state_park	34.24754049	-92.5823571	2/7/20	1	no	dictyostelium_giganteum	NA	1	NA
THA906	jf84-9a	jenkins_ferry_state_park	jenkins_ferry_state_park	34.24754049	-92.5823571	2/7/20	1	no	dictyostelium_giganteum	NA	0	NA
THA907	jf85-1a	jenkins_ferry_state_park	jenkins_ferry_state_park	34.24754049	-92.5823571	2/7/20	1	no	dictyostelium_giganteum	NA	0	NA
THA908	jf86-1a	jenkins_ferry_state_park	jenkins_ferry_state_park	34.24754049	-92.5823571	2/7/20	1	no	dictyostelium_giganteum	NA	0	NA
THA909	jf87-1a	jenkins_ferry_state_park	jenkins_ferry_state_park	34.24754049	-92.5823571	2/7/20	1	no	dictyostelium_giganteum	NA	0	NA
THA910	jf88-1a	jenkins_ferry_state_park	jenkins_ferry_state_park	34.24754049	-92.5823571	2/7/20	1	no	dictyostelium_giganteum	NA	0	NA
THA911	jf89-10b	jenkins_ferry_state_park	jenkins_ferry_state_park	34.24754049	-92.5823571	2/7/20	1	no	heterostelium_pallidum	NA	0	NA
THA912	jf90-10b	jenkins_ferry_state_park	jenkins_ferry_state_park	34.24754049	-92.5823571	2/7/20	1	no	heterostelium_pallidum	NA	0	NA
THA913	jf91-10b	jenkins_ferry_state_park	jenkins_ferry_state_park	34.24754049	-92.5823571	2/7/20	1	no	heterostelium_pallidum	NA	0	NA
THA914	jf92-10b	jenkins_ferry_state_park	jenkins_ferry_state_park	34.24754049	-92.5823571	2/7/20	1	no	heterostelium_pallidum	NA	1	NA
THA915	jf93-10b	jenkins_ferry_state_park	jenkins_ferry_state_park	34.24754049	-92.5823571	2/7/20	1	no	heterostelium_pallidum	NA	1	NA
THA916	jf94-10e	jenkins_ferry_state_park	jenkins_ferry_state_park	34.24754049	-92.5823571	2/7/20	1	yes	heterostelium_pallidum	2	1	NA
THA917	jf95-10e	jenkins_ferry_state_park	jenkins_ferry_state_park	34.24754049	-92.5823571	2/7/20	1	no	heterostelium_pallidum	NA	1	NA
THA918	jf96-10f	jenkins_ferry_state_park	jenkins_ferry_state_park	34.24754049	-92.5823571	2/7/20	1	yes	heterostelium_pallidum	2	1	NA
THA919	jf97-4c	jenkins_ferry_state_park	jenkins_ferry_state_park	34.24754049	-92.5823571	2/7/20	1	yes	dictyostelium_giganteum	NA	0	NA
THA920	jf98-4f	jenkins_ferry_state_park	jenkins_ferry_state_park	34.24754049	-92.5823571	2/7/20	1	yes	dictyostelium_giganteum	NA	1	NA
THA921	jf99-5a	jenkins_ferry_state_park	jenkins_ferry_state_park	34.24754049	-92.5823571	2/7/20	1	yes	dictyostelium_giganteum	NA	0	NA
THA922	jf100-5a	jenkins_ferry_state_park	jenkins_ferry_state_park	34.24754049	-92.5823571	2/7/20	1	no	heterostelium_pallidum	NA	1	NA
THA923	jf101-4b	jenkins_ferry_state_park	jenkins_ferry_state_park	34.24754049	-92.5823571	2/7/20	1	no	dictyostelium_giganteum	NA	1	NA
THA924	jf102-5d	jenkins_ferry_state_park	jenkins_ferry_state_park	34.24754049	-92.5823571	2/7/20	1	yes	dictyostelium_giganteum	NA	1	NA
THA925	jf103-3a	jenkins_ferry_state_park	jenkins_ferry_state_park	34.24754049	-92.5823571	2/7/20	1	no	dictyostelium_giganteum	NA	1	NA
THA926	jf104-3b	jenkins_ferry_state_park	jenkins_ferry_state_park	34.24754049	-92.5823571	2/7/20	1	no	dictyostelium_giganteum	NA	1	NA
THA927	jf105-1d	jenkins_ferry_state_park	jenkins_ferry_state_park	34.24754049	-92.5823571	2/7/20	1	no	dictyostelium_giganteum	NA	0	NA
THA928	jf106-1d	jenkins_ferry_state_park	jenkins_ferry_state_park	34.24754049	-92.5823571	2/7/20	1	no	dictyostelium_giganteum	NA	1	NA
THA929	jf107-1d	jenkins_ferry_state_park	jenkins_ferry_state_park	34.24754049	-92.5823571	2/7/20	1	yes	dictyostelium_giganteum	NA	0	NA
THA930	jf108-9e	jenkins_ferry_state_park	jenkins_ferry_state_park	34.24754049	-92.5823571	2/7/20	1	no	dictyostelium_giganteum	NA	1	NA
THA931	jf109-9e	jenkins_ferry_state_park	jenkins_ferry_state_park	34.24754049	-92.5823571	2/7/20	1	no	dictyostelium_giganteum	NA	1	NA
THA932	jf110-3f	jenkins_ferry_state_park	jenkins_ferry_state_park	34.24754049	-92.5823571	2/7/20	1	yes	dictyostelium_giganteum	NA	1	NA
THA933	jf111-3f	jenkins_ferry_state_park	jenkins_ferry_state_park	34.24754049	-92.5823571	2/7/20	1	no	dictyostelium_giganteum	NA	0	NA
THA934	jf112-3f	jenkins_ferry_state_park	jenkins_ferry_state_park	34.24754049	-92.5823571	2/7/20	1	yes	dictyostelium_giganteum	NA	1	NA
THA935	jf113-3e	jenkins_ferry_state_park	jenkins_ferry_state_park	34.24754049	-92.5823571	2/7/20	1	no	dictyostelium_giganteum	NA	0	NA
THA936	jf114-1f	jenkins_ferry_state_park	jenkins_ferry_state_park	34.24754049	-92.5823571	2/7/20	1	no	dictyostelium_giganteum	NA	0	NA
THA1001	bs_n1__va1_a_1	mountain_lake_va	bald_knob_trail	37.37576692	-80.52266117	5/10/19	1	no	dictyostelium_discoideum	NA	0	NA
THA1002	bs_n1__va1_a_2	mountain_lake_va	bald_knob_trail	37.37576692	-80.52266117	5/10/19	1	no	dictyostelium_discoideum	NA	0	NA
THA1003	bs_n1__va1_a_3	mountain_lake_va	bald_knob_trail	37.37576692	-80.52266117	5/10/19	1	no	dictyostelium_discoideum	NA	0	NA
THA1004	bs_n1__va1_i_1	mountain_lake_va	bald_knob_trail	37.37576692	-80.52266117	5/10/19	1	no	dictyostelium_discoideum	NA	0	NA
THA1005	bs_n1__va1_i_2	mountain_lake_va	bald_knob_trail	37.37576692	-80.52266117	5/10/19	1	no	dictyostelium_discoideum	NA	1	paraburkholderia_dipogonis
THA1006	bs_n1__va1_i_3	mountain_lake_va	bald_knob_trail	37.37576692	-80.52266117	5/10/19	1	no	dictyostelium_discoideum	NA	0	NA
THA1007	bs_n1__va1_c_1	mountain_lake_va	bald_knob_trail	37.37576692	-80.52266117	5/10/19	1	no	dictyostelium_discoideum	NA	0	NA
THA1008	bs_n1__va1_c_2	mountain_lake_va	bald_knob_trail	37.37576692	-80.52266117	5/10/19	1	no	dictyostelium_discoideum	NA	1	paraburkholderia_phenazinium
THA1009	bs_n1__va1_c_3	mountain_lake_va	bald_knob_trail	37.37576692	-80.52266117	5/10/19	1	no	dictyostelium_discoideum	NA	0	NA
THA1010	bs_n1__va1_d_1	mountain_lake_va	bald_knob_trail	37.37576692	-80.52266117	5/10/19	1	no	dictyostelium_discoideum	NA	0	NA
THA1011	bs_n1__va1_d_2	mountain_lake_va	bald_knob_trail	37.37576692	-80.52266117	5/10/19	1	no	dictyostelium_discoideum	NA	0	NA
THA1012	bs_n1__va1_d_3	mountain_lake_va	bald_knob_trail	37.37576692	-80.52266117	5/10/19	1	no	dictyostelium_discoideum	NA	0	NA
THA1013	bs_n1__va1_e_1	mountain_lake_va	bald_knob_trail	37.37576692	-80.52266117	5/10/19	1	no	dictyostelium_discoideum	NA	0	NA
THA1014	bs_n1__va1_f_1	mountain_lake_va	bald_knob_trail	37.37576692	-80.52266117	5/10/19	1	no	dictyostelium_discoideum	NA	1	paraburkholderia_agricolaris
THA1015	bs_n1__va1_f_2	mountain_lake_va	bald_knob_trail	37.37576692	-80.52266117	5/10/19	1	no	dictyostelium_discoideum	NA	0	NA
THA1016	bs_n2__va1_b_1	mountain_lake_va	bald_knob_trail	37.37576692	-80.52266117	5/10/19	1	no	dictyostelium_discoideum	NA	1	paraburkholderia_atlantica_ccge1002
THA1017	bs_n2__va1_b_2	mountain_lake_va	bald_knob_trail	37.37576692	-80.52266117	5/10/19	1	no	dictyostelium_discoideum	NA	0	NA
THA1018	bs_n2__va1_c_1	mountain_lake_va	bald_knob_trail	37.37576692	-80.52266117	5/10/19	1	no	dictyostelium_discoideum	NA	0	NA
THA1019	bs_n2__va1_d_1	mountain_lake_va	bald_knob_trail	37.37576692	-80.52266117	5/10/19	1	no	dictyostelium_discoideum	NA	0	NA
THA1020	bs_n2__va1_d_2	mountain_lake_va	bald_knob_trail	37.37576692	-80.52266117	5/10/19	1	no	dictyostelium_discoideum	NA	0	NA
THA1021	bs_n2__va1_d_3	mountain_lake_va	bald_knob_trail	37.37576692	-80.52266117	5/10/19	1	no	dictyostelium_discoideum	NA	1	NA
THA1022	bs_n2__va1_e_1	mountain_lake_va	bald_knob_trail	37.37576692	-80.52266117	5/10/19	1	no	dictyostelium_discoideum	NA	0	NA
THA1023	bs_n2__va1_e_2	mountain_lake_va	bald_knob_trail	37.37576692	-80.52266117	5/10/19	1	no	dictyostelium_discoideum	NA	0	NA
THA1024	bs_n2__va1_e_3	mountain_lake_va	bald_knob_trail	37.37576692	-80.52266117	5/10/19	1	no	dictyostelium_discoideum	NA	0	NA
THA1025	bs_n2__va1_f_1	mountain_lake_va	bald_knob_trail	37.37576692	-80.52266117	5/10/19	1	no	dictyostelium_discoideum	NA	1	mycoavidus_cysteinexigens
THA1026	bs_n2__va1_h_1	mountain_lake_va	bald_knob_trail	37.37576692	-80.52266117	5/10/19	1	no	dictyostelium_discoideum	NA	0	NA
THA1027	bs_n2__va1_h_2	mountain_lake_va	bald_knob_trail	37.37576692	-80.52266117	5/10/19	1	no	dictyostelium_discoideum	NA	0	NA
THA1028	bs_n2__va1_h_3	mountain_lake_va	bald_knob_trail	37.37576692	-80.52266117	5/10/19	1	no	dictyostelium_discoideum	NA	0	NA
THA1029	bs_n2__va1_i_1	mountain_lake_va	bald_knob_trail	37.37576692	-80.52266117	5/10/19	1	no	dictyostelium_discoideum	NA	1	NA
THA1030	bs_n2__va1_j_1	mountain_lake_va	bald_knob_trail	37.37576692	-80.52266117	5/10/19	1	no	dictyostelium_discoideum	NA	0	NA
THA1031	bs_n2__va1_j_2	mountain_lake_va	bald_knob_trail	37.37576692	-80.52266117	5/10/19	1	no	dictyostelium_discoideum	NA	1	paraburkholderia_atlantica_ccge1002
THA1032	bs_n2__va1_j_3	mountain_lake_va	bald_knob_trail	37.37576692	-80.52266117	5/10/19	1	no	dictyostelium_discoideum	NA	0	NA
THA1033	bs_n2__va1_j_4	mountain_lake_va	bald_knob_trail	37.37576692	-80.52266117	5/10/19	1	no	dictyostelium_discoideum	NA	0	NA
THA1034	s_n2__va1_f_1	mountain_lake_va	indian_trail	37.37576692	-80.52266117	5/10/19	1	no	dictyostelium_discoideum	NA	0	NA
THA1035	s_n2__va1_e_1	mountain_lake_va	indian_trail	37.37576692	-80.52266117	5/10/19	1	no	dictyostelium_discoideum	NA	0	NA
THA1036	s_n2__va1_e_2	mountain_lake_va	indian_trail	37.37576692	-80.52266117	5/10/19	1	no	dictyostelium_discoideum	NA	0	NA
THA1037	s_n2__va1_e_3	mountain_lake_va	indian_trail	37.37576692	-80.52266117	5/10/19	1	no	dictyostelium_discoideum	NA	1	paraburkholderia_agricolaris
THA1038	s_n2__va1_e_4	mountain_lake_va	indian_trail	37.37576692	-80.52266117	5/10/19	1	no	dictyostelium_discoideum	NA	1	paraburkholderia_agricolaris
THA1039	s_n2__va1_d_1	mountain_lake_va	indian_trail	37.37576692	-80.52266117	5/10/19	1	no	dictyostelium_discoideum	NA	1	paraburkholderia_agricolaris
THA1040	s_n2__va1_d_2	mountain_lake_va	indian_trail	37.37576692	-80.52266117	5/10/19	1	no	dictyostelium_discoideum	NA	1	paraburkholderia_agricolaris
THA1041	s_n2__va1_b_1	mountain_lake_va	indian_trail	37.37576692	-80.52266117	5/10/19	1	no	dictyostelium_discoideum	NA	0	NA
THA1042	s_n2__va1_a_1	mountain_lake_va	indian_trail	37.37576692	-80.52266117	5/10/19	1	no	dictyostelium_discoideum	NA	0	NA
THA1043	s_n5__va1_f_1	mountain_lake_va	indian_trail	37.37576692	-80.52266117	5/10/19	1	no	dictyostelium_discoideum	NA	0	NA
THA1044	s_n5__va1_e_1	mountain_lake_va	indian_trail	37.37576692	-80.52266117	5/10/19	1	no	dictyostelium_discoideum	NA	0	NA
THA1045	s_n5__va1_c_1	mountain_lake_va	indian_trail	37.37576692	-80.52266117	5/10/19	1	no	dictyostelium_discoideum	NA	0	NA
THA1046	s_n5__va1_b_1	mountain_lake_va	indian_trail	37.37576692	-80.52266117	5/10/19	1	no	dictyostelium_discoideum	NA	1	paraburkholderia_agricolaris
THA1047	s_n5__va1_b_2	mountain_lake_va	indian_trail	37.37576692	-80.52266117	5/10/19	1	no	dictyostelium_discoideum	NA	0	NA
THA1048	s_n7__va1_a_1	mountain_lake_va	bald_knob_trail	37.37576692	-80.52266117	5/10/19	1	no	dictyostelium_discoideum	NA	1	paraburkholderia_atlantica_ccge1002
THA1049	s_n7__va1_a_2	mountain_lake_va	bald_knob_trail	37.37576692	-80.52266117	5/10/19	1	no	dictyostelium_discoideum	NA	0	NA
THA1050	s_n7__va1_a_3	mountain_lake_va	bald_knob_trail	37.37576692	-80.52266117	5/10/19	1	no	dictyostelium_discoideum	NA	0	NA
THA1051	s_n7__va1_a_4	mountain_lake_va	bald_knob_trail	37.37576692	-80.52266117	5/10/19	1	no	dictyostelium_discoideum	NA	0	NA
THA1052	s_n7__va1_a_5	mountain_lake_va	bald_knob_trail	37.37576692	-80.52266117	5/10/19	1	no	dictyostelium_discoideum	NA	0	NA
THA1053	s_n7__va1_a_6	mountain_lake_va	bald_knob_trail	37.37576692	-80.52266117	5/10/19	1	no	dictyostelium_discoideum	NA	0	NA
THA1054	s_n7__va1_a_7	mountain_lake_va	bald_knob_trail	37.37576692	-80.52266117	5/10/19	1	no	dictyostelium_discoideum	NA	0	NA
THA1055	s_n7__va1_b_1	mountain_lake_va	bald_knob_trail	37.37576692	-80.52266117	5/10/19	1	no	dictyostelium_discoideum	NA	0	NA
THA1056	s_n7__va1_b_2	mountain_lake_va	bald_knob_trail	37.37576692	-80.52266117	5/10/19	1	no	dictyostelium_discoideum	NA	0	NA
THA1057	s_n7__va1_b_3	mountain_lake_va	bald_knob_trail	37.37576692	-80.52266117	5/10/19	1	no	dictyostelium_discoideum	NA	1	paraburkholderia_xenovorans
THA1058	s_n7__va1_c_1	mountain_lake_va	bald_knob_trail	37.37576692	-80.52266117	5/10/19	1	no	dictyostelium_discoideum	NA	1	paraburkholderia_terrae
THA1059	s_n7__va1_d_1	mountain_lake_va	bald_knob_trail	37.37576692	-80.52266117	5/10/19	1	no	dictyostelium_discoideum	NA	0	NA
THA1060	s_n7__va1_d_2	mountain_lake_va	bald_knob_trail	37.37576692	-80.52266117	5/10/19	1	no	dictyostelium_discoideum	NA	0	NA
THA1061	s_n7__va1_e_1	mountain_lake_va	bald_knob_trail	37.37576692	-80.52266117	5/10/19	1	no	dictyostelium_discoideum	NA	1	paraburkholderia_terrae
THA1062	s_n7__va1_e_2	mountain_lake_va	bald_knob_trail	37.37576692	-80.52266117	5/10/19	1	no	dictyostelium_discoideum	NA	0	NA
THA1063	s_n7__va1_e_3	mountain_lake_va	bald_knob_trail	37.37576692	-80.52266117	5/10/19	1	no	dictyostelium_discoideum	NA	0	NA
THA1064	s_n7__va1_f_1	mountain_lake_va	bald_knob_trail	37.37576692	-80.52266117	5/10/19	1	no	dictyostelium_discoideum	NA	0	NA
THA1065	s_n7__va1_f_2	mountain_lake_va	bald_knob_trail	37.37576692	-80.52266117	5/10/19	1	no	dictyostelium_discoideum	NA	0	NA
THA1066	s_n7__va1_f_3	mountain_lake_va	bald_knob_trail	37.37576692	-80.52266117	5/10/19	1	no	dictyostelium_discoideum	NA	0	NA
THA1067	s_n7__va1_f_4	mountain_lake_va	bald_knob_trail	37.37576692	-80.52266117	5/10/19	1	no	dictyostelium_discoideum	NA	0	NA
THA1068	s_n7__va1_g_1	mountain_lake_va	bald_knob_trail	37.37576692	-80.52266117	5/10/19	1	no	dictyostelium_discoideum	NA	0	NA
THA1069	s_n7__va1_g_2	mountain_lake_va	bald_knob_trail	37.37576692	-80.52266117	5/10/19	1	no	dictyostelium_discoideum	NA	0	NA
THA1070	bs_n10__va1_a_1	mountain_lake_va	cascade_falls	37.37576692	-80.52266117	5/10/19	1	no	dictyostelium_discoideum	NA	0	NA
THA1071	bs_n10__va1_a_2	mountain_lake_va	cascade_falls	37.37576692	-80.52266117	5/10/19	1	no	dictyostelium_discoideum	NA	1	achromobacter_deleyi
THA1072	bs_n10__va1_a_3	mountain_lake_va	cascade_falls	37.37576692	-80.52266117	5/10/19	1	no	dictyostelium_discoideum	NA	0	NA
THA1073	bs_n10__va1_a_4	mountain_lake_va	cascade_falls	37.37576692	-80.52266117	5/10/19	1	no	dictyostelium_discoideum	NA	0	NA
THA1074	bs_n10__va1_b_1	mountain_lake_va	cascade_falls	37.37576692	-80.52266117	5/10/19	1	no	dictyostelium_discoideum	NA	0	NA
THA1075	bs_n10__va1_b_2	mountain_lake_va	cascade_falls	37.37576692	-80.52266117	5/10/19	1	no	dictyostelium_discoideum	NA	0	NA
THA1076	bs_n10__va1_c_1	mountain_lake_va	cascade_falls	37.37576692	-80.52266117	5/10/19	1	no	dictyostelium_discoideum	NA	0	NA
THA1077	bs_n10__va1_d_1	mountain_lake_va	cascade_falls	37.37576692	-80.52266117	5/10/19	1	no	dictyostelium_discoideum	NA	0	NA
THA1078	bs_n10__va1_d_2	mountain_lake_va	cascade_falls	37.37576692	-80.52266117	5/10/19	1	no	dictyostelium_discoideum	NA	0	NA
THA1079	bs_n10__va1_e_1	mountain_lake_va	cascade_falls	37.37576692	-80.52266117	5/10/19	1	no	dictyostelium_discoideum	NA	0	NA
THA1080	bs_n10__va1_f_1	mountain_lake_va	cascade_falls	37.37576692	-80.52266117	5/10/19	1	no	dictyostelium_discoideum	NA	0	NA
THA1081	bs_n10__va1_g_1	mountain_lake_va	cascade_falls	37.37576692	-80.52266117	5/10/19	1	no	dictyostelium_discoideum	NA	0	NA
THA1082	bs_n10__va1_h_1	mountain_lake_va	cascade_falls	37.37576692	-80.52266117	5/10/19	1	no	dictyostelium_discoideum	NA	1	paraburkholderia_ginsengisol
THA1083	bs_n10__va1_h_2	mountain_lake_va	cascade_falls	37.37576692	-80.52266117	5/10/19	1	no	dictyostelium_discoideum	NA	0	NA
THA1084	bs_n10__va1_h_3	mountain_lake_va	cascade_falls	37.37576692	-80.52266117	5/10/19	1	no	dictyostelium_discoideum	NA	0	NA
THA1085	bs_n10__va1_i_1	mountain_lake_va	cascade_falls	37.37576692	-80.52266117	5/10/19	1	no	dictyostelium_discoideum	NA	1	achromobacter_deleyi
THA1086	bs_n10__va1_i_2	mountain_lake_va	cascade_falls	37.37576692	-80.52266117	5/10/19	1	no	dictyostelium_discoideum	NA	0	NA
THA1087	bs_n10__va1_i_3	mountain_lake_va	cascade_falls	37.37576692	-80.52266117	5/10/19	1	no	dictyostelium_discoideum	NA	0	NA
THA1088	bs_n10__va1_j_1	mountain_lake_va	cascade_falls	37.37576692	-80.52266117	5/10/19	1	no	dictyostelium_discoideum	NA	0	NA
THA1089	bs_n10__va1_j_2	mountain_lake_va	cascade_falls	37.37576692	-80.52266117	5/10/19	1	no	dictyostelium_discoideum	NA	1	paraburkholderia_aspalathi
THA1090	bs_n10__va1_j_3	mountain_lake_va	cascade_falls	37.37576692	-80.52266117	5/10/19	1	no	dictyostelium_discoideum	NA	0	NA
THA1091	bs_n8__va1_d_1	mountain_lake_va	cascade_falls	37.37576692	-80.52266117	5/10/19	1	no	dictyostelium_discoideum	NA	0	NA
THA1092	bs_n7__va1_d_1	mountain_lake_va	cascade_falls	37.37576692	-80.52266117	5/10/19	1	no	dictyostelium_discoideum	NA	0	NA
THA1093	bs_n7__va1_h_1	mountain_lake_va	cascade_falls	37.37576692	-80.52266117	5/10/19	1	no	dictyostelium_discoideum	NA	1	paraburkholderia_xenovorans
THA1094	bs_n4__va1_f_1	mountain_lake_va	rocky_sink_road	37.37576692	-80.52266117	5/10/19	1	no	dictyostelium_discoideum	NA	0	NA
THA1095	bs_n4__va1_h_1	mountain_lake_va	rocky_sink_road	37.37576692	-80.52266117	5/10/19	1	no	dictyostelium_discoideum	NA	1	paraburkholderia_caledonica
THA1096	bsn13__va1_b_1	mountain_lake_va	pandapas	37.37576692	-80.52266117	5/10/19	1	no	dictyostelium_discoideum	NA	1	paraburkholderia_agricolaris
THA1097	bsn13__va1_c_1	mountain_lake_va	pandapas	37.37576692	-80.52266117	5/10/19	1	no	dictyostelium_discoideum	NA	0	NA
THA1098	bsn13__va1_c_2	mountain_lake_va	pandapas	37.37576692	-80.52266117	5/10/19	1	no	dictyostelium_discoideum	NA	1	paraburkholderia_agricolaris
THA1099	bsn13__va1_f_1	mountain_lake_va	pandapas	37.37576692	-80.52266117	5/10/19	1	no	dictyostelium_discoideum	NA	1	paraburkholderia_agricolaris
THA1100	bsn13__va1_g_1	mountain_lake_va	pandapas	37.37576692	-80.52266117	5/10/19	1	no	dictyostelium_discoideum	NA	0	NA
THA1101	bsn13__va1_g_2	mountain_lake_va	pandapas	37.37576692	-80.52266117	5/10/19	1	no	dictyostelium_discoideum	NA	0	NA
THA1102	bsn13__va1_f_2	mountain_lake_va	pandapas	37.37576692	-80.52266117	5/10/19	1	no	dictyostelium_discoideum	NA	1	paraburkholderia_agricolaris
THA1103	bsn13__va1_i_1	mountain_lake_va	pandapas	37.37576692	-80.52266117	5/10/19	1	no	dictyostelium_discoideum	NA	1	paraburkholderia_agricolaris
THA1104	bsn13__va1_e_1	mountain_lake_va	pandapas	37.37576692	-80.52266117	5/10/19	1	no	dictyostelium_discoideum	NA	0	NA
THA1105	bsn13__va1_h_1	mountain_lake_va	pandapas	37.37576692	-80.52266117	5/10/19	1	no	dictyostelium_discoideum	NA	0	NA
THA1106	bsn13__va1_i_2	mountain_lake_va	pandapas	37.37576692	-80.52266117	5/10/19	1	no	dictyostelium_discoideum	NA	1	paraburkholderia_agricolaris
THA1107	s_n12__va1_d_1	mountain_lake_va	cascade_falls	37.37576692	-80.52266117	5/10/19	1	no	dictyostelium_discoideum	NA	0	NA
THA1108	s_n12__va1_d_2	mountain_lake_va	cascade_falls	37.37576692	-80.52266117	5/10/19	1	no	dictyostelium_discoideum	NA	1	paraburkholderia_phenazinium
THA1109	s_n12__va1_a_1	mountain_lake_va	cascade_falls	37.37576692	-80.52266117	5/10/19	1	no	dictyostelium_discoideum	NA	0	NA
THA1110	s_n12__va1_g_1	mountain_lake_va	cascade_falls	37.37576692	-80.52266117	5/10/19	1	no	dictyostelium_discoideum	NA	0	NA
THA1111	s_n12__va1_g_2	mountain_lake_va	cascade_falls	37.37576692	-80.52266117	5/10/19	1	no	dictyostelium_discoideum	NA	0	NA
THA1112	s_n12__va1_f_1	mountain_lake_va	cascade_falls	37.37576692	-80.52266117	5/10/19	1	no	dictyostelium_discoideum	NA	0	NA
THA1113	s_n12__va1_e_1	mountain_lake_va	cascade_falls	37.37576692	-80.52266117	5/10/19	1	no	dictyostelium_discoideum	NA	0	NA
THA1114	s_n14__va1_f_1	mountain_lake_va	cascade_falls	37.37576692	-80.52266117	5/10/19	1	no	dictyostelium_discoideum	NA	0	NA
THA1115	s_n15__va1_e_1	mountain_lake_va	cascade_falls	37.37576692	-80.52266117	5/10/19	1	no	dictyostelium_discoideum	NA	0	NA
THA1116	s_n15__va1_g_1	mountain_lake_va	cascade_falls	37.37576692	-80.52266117	5/10/19	1	no	dictyostelium_discoideum	NA	0	NA
THA1117	s_n17__va1_c_1	mountain_lake_va	cascade_falls	37.37576692	-80.52266117	5/10/19	1	no	dictyostelium_discoideum	NA	0	NA
THA1118	s_n17__va1_g_1	mountain_lake_va	cascade_falls	37.37576692	-80.52266117	5/10/19	1	no	dictyostelium_discoideum	NA	0	NA
THA1119	s_n17__va1_e_1	mountain_lake_va	cascade_falls	37.37576692	-80.52266117	5/10/19	1	no	dictyostelium_discoideum	NA	0	NA
THA1120	s_n17__va1_b_1	mountain_lake_va	cascade_falls	37.37576692	-80.52266117	5/10/19	1	no	dictyostelium_discoideum	NA	0	NA
THA1121	s_n17__va1_b_2	mountain_lake_va	cascade_falls	37.37576692	-80.52266117	5/10/19	1	no	dictyostelium_discoideum	NA	0	NA
THA1122	s_n23__va1_g_1	mountain_lake_va	pandapas	37.37576692	-80.52266117	5/10/19	1	no	dictyostelium_discoideum	NA	1	paraburkholderia_agricolaris
THA1123	s_n23__va1_g_2	mountain_lake_va	pandapas	37.37576692	-80.52266117	5/10/19	1	no	dictyostelium_discoideum	NA	1	paraburkholderia_agricolaris
THA1124	s_n23__va1_d_1	mountain_lake_va	pandapas	37.37576692	-80.52266117	5/10/19	1	no	dictyostelium_discoideum	NA	0	NA
THA1125	s_n23__va1_d_2	mountain_lake_va	pandapas	37.37576692	-80.52266117	5/10/19	1	no	dictyostelium_discoideum	NA	1	paraburkholderia_agricolaris
THA1126	s_n23__va1_c_1	mountain_lake_va	pandapas	37.37576692	-80.52266117	5/10/19	1	no	dictyostelium_discoideum	NA	1	paraburkholderia_agricolaris
THA1127	s_n23__va1_c_2	mountain_lake_va	pandapas	37.37576692	-80.52266117	5/10/19	1	no	dictyostelium_discoideum	NA	1	paraburkholderia_agricolaris
THA1128	s_n23__va1_b_1	mountain_lake_va	pandapas	37.37576692	-80.52266117	5/10/19	1	no	dictyostelium_discoideum	NA	0	NA
THA1129	s_n23__va1_a_1	mountain_lake_va	pandapas	37.37576692	-80.52266117	5/10/19	1	no	dictyostelium_discoideum	NA	1	paraburkholderia_agricolaris
THA1130	s_n23__va1_a_2	mountain_lake_va	pandapas	37.37576692	-80.52266117	5/10/19	1	no	dictyostelium_discoideum	NA	1	paraburkholderia_agricolaris
THA1131	s_n23__va1_a_3	mountain_lake_va	pandapas	37.37576692	-80.52266117	5/10/19	1	no	dictyostelium_discoideum	NA	1	paraburkholderia_agricolaris
THA1132	s_n23__va1_a_4	mountain_lake_va	pandapas	37.37576692	-80.52266117	5/10/19	1	no	dictyostelium_discoideum	NA	1	paraburkholderia_phytofirmans
THA1133	s_n21__va1_d_1	mountain_lake_va	pandapas	37.37576692	-80.52266117	5/10/19	1	no	dictyostelium_discoideum	NA	0	NA
THA1134	s_n21__va1_d_2	mountain_lake_va	pandapas	37.37576692	-80.52266117	5/10/19	1	no	dictyostelium_discoideum	NA	0	NA
THA1135	bs_n10__va1_j_4	mountain_lake_va	cascade_falls	37.37576692	-80.52266117	5/10/19	1	no	cavenderia_aureostipes	NA	0	NA
THA1136A	bs_n10__va1_i_4	mountain_lake_va	cascade_falls	37.37576692	-80.52266117	5/10/19	1	no	polysphondylium_violaceum	NA	0	NA
THA1136B	bs_n10__va1_i_4	mountain_lake_va	cascade_falls	37.37576692	-80.52266117	5/10/19	1	no	polysphondylium_violaceum	NA	0	NA
THA1137	bs_n10__va1_i_5	mountain_lake_va	cascade_falls	37.37576692	-80.52266117	5/10/19	1	no	polysphondylium_violaceum	NA	0	NA
THA1138	bs_n10__va1_h_4	mountain_lake_va	cascade_falls	37.37576692	-80.52266117	5/10/19	1	no	polysphondylium_violaceum	NA	1	paraburkholderia_phenazinium
THA1139	bs_n10__va1_h_5	mountain_lake_va	cascade_falls	37.37576692	-80.52266117	5/10/19	1	no	polysphondylium_violaceum	NA	1	paraburkholderia_phenazinium
THA1140	bs_n10__va1_h_6	mountain_lake_va	cascade_falls	37.37576692	-80.52266117	5/10/19	1	yes	polysphondylium_violaceum	1	1	paraburkholderia_phenazinium
THA1141	bs_n10__va1_h_7	mountain_lake_va	cascade_falls	37.37576692	-80.52266117	5/10/19	1	no	cavenderia_aureostipes	NA	0	NA
THA1142	bs_n10__va1_g_2	mountain_lake_va	cascade_falls	37.37576692	-80.52266117	5/10/19	1	no	cavenderia_aureostipes	NA	0	NA
THA1143	bs_n10__va1_e_2	mountain_lake_va	cascade_falls	37.37576692	-80.52266117	5/10/19	1	yes	polysphondylium_violaceum	1	1	paraburkholderia_phenazinium
THA1144	bs_n10__va1_c_2	mountain_lake_va	cascade_falls	37.37576692	-80.52266117	5/10/19	1	no	cavenderia_aureostipes	NA	0	NA
THA1145	bs_n10__va1_b_3	mountain_lake_va	cascade_falls	37.37576692	-80.52266117	5/10/19	1	no	cavenderia_aureostipes	NA	0	NA
THA1146	bs_n8__va1_g_1	mountain_lake_va	cascade_falls	37.37576692	-80.52266117	5/10/19	1	no	cavenderia_aureostipes	NA	0	NA
THA1147	bs_n8__va1_g_2	mountain_lake_va	cascade_falls	37.37576692	-80.52266117	5/10/19	1	no	polysphondylium_violaceum	NA	0	NA
THA1148	bs_n8__va1_g_3	mountain_lake_va	cascade_falls	37.37576692	-80.52266117	5/10/19	1	no	cavenderia_aureostipes	NA	0	NA
THA1149	bs_n7__va1_h_2	mountain_lake_va	cascade_falls	37.37576692	-80.52266117	5/10/19	1	no	cavenderia_aureostipes	NA	1	paraburkholderia_phenazinium
THA1150	bs_n4__va1_h_2	mountain_lake_va	rocky_sink_road	37.37576692	-80.52266117	5/10/19	1	no	cavenderia_aureostipes	NA	0	NA
THA1151	bs_n4__va1_h_3	mountain_lake_va	rocky_sink_road	37.37576692	-80.52266117	5/10/19	1	yes	cavenderia_aureostipes	2	1	paraburkholderia_phenazinium
THA1152	bs_n13__va1_i_3	mountain_lake_va	pandapas	37.37576692	-80.52266117	5/10/19	1	yes	dictyostelium_giganteum	NA	1	paraburkholderia_ginsengisol
THA1153	bs_n13__va1_i_4	mountain_lake_va	pandapas	37.37576692	-80.52266117	5/10/19	1	yes	dictyostelium_giganteum	NA	1	paraburkholderia_agricolaris
THA1154	bs_n13__va1_i_5	mountain_lake_va	pandapas	37.37576692	-80.52266117	5/10/19	1	no	heterostelium_pallidum	NA	0	NA
THA1155	bs_n13__va1_c_3	mountain_lake_va	pandapas	37.37576692	-80.52266117	5/10/19	1	no	dictyostelium_giganteum	NA	0	NA
THA1156	bs_n13__va1_c_4	mountain_lake_va	pandapas	37.37576692	-80.52266117	5/10/19	1	no	heterostelium_pallidum	NA	0	NA
THA1157	bs_n3__va1_h_2	mountain_lake_va	rocky_sink_road	37.37576692	-80.52266117	5/10/19	1	no	cavenderia_aureostipes	NA	0	NA
THA1158	bs_n3__va1_h_3	mountain_lake_va	rocky_sink_road	37.37576692	-80.52266117	5/10/19	1	no	cavenderia_aureostipes	NA	0	NA
THA1160	bs_n2__va1_i_2	mountain_lake_va	bald_knob_trail	37.37576692	-80.52266117	5/10/19	1	no	cavenderia_aureostipes	NA	0	NA
THA1161	bs_n2__va1_h_4	mountain_lake_va	bald_knob_trail	37.37576692	-80.52266117	5/10/19	1	no	dictyostelium_discoideum	NA	0	NA
THA1162A	bs_n1__va1_i_4	mountain_lake_va	bald_knob_trail	37.37576692	-80.52266117	5/10/19	1	no	dictyostelium_discoideum	NA	0	NA
THA1162B	bs_n1__va1_i_4	mountain_lake_va	bald_knob_trail	37.37576692	-80.52266117	5/10/19	1	no	dictyostelium_mucoroides	NA	1	NA
THA1163	bs_n1__va1_e_2	mountain_lake_va	bald_knob_trail	37.37576692	-80.52266117	5/10/19	1	yes	dictyostelium_mucoroides	NA	1	paraburkholderia_phenazinium
THA1164	s_n10r__va1_a_1	mountain_lake_va	cascade_falls	37.37576692	-80.52266117	5/10/19	1	no	dictyostelium_discoideum	NA	1	paraburkholderia_agricolaris
THA1165	s_n10r__va1_a_2	mountain_lake_va	cascade_falls	37.37576692	-80.52266117	5/10/19	1	no	dictyostelium_discoideum	NA	0	NA
THA1166	s_n10r__va1_a_3	mountain_lake_va	cascade_falls	37.37576692	-80.52266117	5/10/19	1	no	dictyostelium_discoideum	NA	1	pandoraea_apista
THA1167	s_n10r__va1_b_1	mountain_lake_va	cascade_falls	37.37576692	-80.52266117	5/10/19	1	no	dictyostelium_discoideum	NA	1	paraburkholderia_agricolaris
THA1168	s_n10r__va1_b_2	mountain_lake_va	cascade_falls	37.37576692	-80.52266117	5/10/19	1	no	dictyostelium_discoideum	NA	1	paraburkholderia_agricolaris
THA1169	s_n10r__va1_b_3	mountain_lake_va	cascade_falls	37.37576692	-80.52266117	5/10/19	1	no	dictyostelium_discoideum	NA	1	paraburkholderia_phytofirmans
THA1170	s_n10r__va1_c_1	mountain_lake_va	cascade_falls	37.37576692	-80.52266117	5/10/19	1	no	dictyostelium_discoideum	NA	1	paraburkholderia_agricolaris
THA1171	s_n10r__va1_c_2	mountain_lake_va	cascade_falls	37.37576692	-80.52266117	5/10/19	1	no	dictyostelium_discoideum	NA	1	paraburkholderia_agricolaris
THA1172	s_n10r__va1_c_3	mountain_lake_va	cascade_falls	37.37576692	-80.52266117	5/10/19	1	no	dictyostelium_discoideum	NA	1	paraburkholderia_phytofirmans
THA1173	s_n10r__va1_d_1	mountain_lake_va	cascade_falls	37.37576692	-80.52266117	5/10/19	1	no	dictyostelium_discoideum	NA	1	paraburkholderia_agricolaris
THA1174	s_n10r__va1_d_2	mountain_lake_va	cascade_falls	37.37576692	-80.52266117	5/10/19	1	no	dictyostelium_discoideum	NA	0	NA
THA1175	s_n10r__va1_e_1	mountain_lake_va	cascade_falls	37.37576692	-80.52266117	5/10/19	1	no	dictyostelium_discoideum	NA	1	paraburkholderia_fungorum
THA1176	s_n10r__va1_e_2	mountain_lake_va	cascade_falls	37.37576692	-80.52266117	5/10/19	1	no	dictyostelium_discoideum	NA	1	paraburkholderia_agricolaris
THA1177	s_n10r__va1_f_1	mountain_lake_va	cascade_falls	37.37576692	-80.52266117	5/10/19	1	no	dictyostelium_discoideum	NA	1	paraburkholderia_agricolaris
THA1178	s_n10r__va1_f_2	mountain_lake_va	cascade_falls	37.37576692	-80.52266117	5/10/19	1	no	dictyostelium_discoideum	NA	0	NA
THA1179	s_n10r__va1_g_1	mountain_lake_va	cascade_falls	37.37576692	-80.52266117	5/10/19	1	no	dictyostelium_discoideum	NA	1	paraburkholderia_agricolaris
THA1180	s_n10r__va1_g_2	mountain_lake_va	cascade_falls	37.37576692	-80.52266117	5/10/19	1	no	dictyostelium_discoideum	NA	1	paraburkholderia_agricolaris
THA1181	s_n10r__va1_h_1	mountain_lake_va	cascade_falls	37.37576692	-80.52266117	5/10/19	1	no	dictyostelium_discoideum	NA	1	paraburkholderia_agricolaris
THA1182	s_n10r__va1_h_2	mountain_lake_va	cascade_falls	37.37576692	-80.52266117	5/10/19	1	no	dictyostelium_discoideum	NA	1	paraburkholderia_atlantica_ccge1002
THA1183	s_n10r__va1_i_1	mountain_lake_va	cascade_falls	37.37576692	-80.52266117	5/10/19	1	no	dictyostelium_discoideum	NA	1	paraburkholderia_agricolaris
THA1184	s_n10r__va1_j_1	mountain_lake_va	cascade_falls	37.37576692	-80.52266117	5/10/19	1	no	dictyostelium_discoideum	NA	0	NA
THA1185	s_n23r__va1_a_1	mountain_lake_va	pandapas	37.37576692	-80.52266117	5/10/19	1	no	dictyostelium_discoideum	NA	1	paraburkholderia_agricolaris
THA1186	s_n23r__va1_a_2	mountain_lake_va	pandapas	37.37576692	-80.52266117	5/10/19	1	no	dictyostelium_discoideum	NA	1	paraburkholderia_agricolaris
THA1187	s_n23r__va1_a_3	mountain_lake_va	pandapas	37.37576692	-80.52266117	5/10/19	1	no	dictyostelium_discoideum	NA	1	paraburkholderia_agricolaris
THA1188	s_n23r__va1_a_4	mountain_lake_va	pandapas	37.37576692	-80.52266117	5/10/19	1	no	dictyostelium_discoideum	NA	1	paraburkholderia_agricolaris
THA1189	s_n23r__va1_b_1	mountain_lake_va	pandapas	37.37576692	-80.52266117	5/10/19	1	no	dictyostelium_discoideum	NA	1	paraburkholderia_agricolaris
THA1190	s_n23r__va1_b_2	mountain_lake_va	pandapas	37.37576692	-80.52266117	5/10/19	1	no	dictyostelium_discoideum	NA	1	paraburkholderia_agricolaris
THA1191	s_n23r__va1_b_3	mountain_lake_va	pandapas	37.37576692	-80.52266117	5/10/19	1	no	dictyostelium_discoideum	NA	1	NA
THA1192	s_n23r__va1_b_4	mountain_lake_va	pandapas	37.37576692	-80.52266117	5/10/19	1	no	dictyostelium_discoideum	NA	1	paraburkholderia_agricolaris
THA1193	s_n23r__va1_b_5	mountain_lake_va	pandapas	37.37576692	-80.52266117	5/10/19	1	no	dictyostelium_discoideum	NA	1	paraburkholderia_agricolaris
THA1194	s_n23r__va1_b_6	mountain_lake_va	pandapas	37.37576692	-80.52266117	5/10/19	1	no	dictyostelium_discoideum	NA	1	paraburkholderia_agricolaris
THA1195	s_n23r__va1_c_1	mountain_lake_va	pandapas	37.37576692	-80.52266117	5/10/19	1	no	dictyostelium_discoideum	NA	1	NA
THA1196	s_n23r__va1_c_2	mountain_lake_va	pandapas	37.37576692	-80.52266117	5/10/19	1	no	dictyostelium_discoideum	NA	1	paraburkholderia_agricolaris
THA1197	s_n23r__va1_c_3	mountain_lake_va	pandapas	37.37576692	-80.52266117	5/10/19	1	no	dictyostelium_discoideum	NA	1	paraburkholderia_agricolaris
THA1198	s_n23r__va1_c_4	mountain_lake_va	pandapas	37.37576692	-80.52266117	5/10/19	1	no	dictyostelium_discoideum	NA	1	paraburkholderia_agricolaris
THA1199	s_n23r__va1_c_5	mountain_lake_va	pandapas	37.37576692	-80.52266117	5/10/19	1	no	dictyostelium_discoideum	NA	1	paraburkholderia_agricolaris
THA1200	s_n23r__va1_d_1	mountain_lake_va	pandapas	37.37576692	-80.52266117	5/10/19	1	no	dictyostelium_discoideum	NA	1	paraburkholderia_agricolaris
THA1201	s_n23r__va1_d_2	mountain_lake_va	pandapas	37.37576692	-80.52266117	5/10/19	1	no	dictyostelium_discoideum	NA	1	paraburkholderia_agricolaris
THA1202	s_n23r__va1_e_1	mountain_lake_va	pandapas	37.37576692	-80.52266117	5/10/19	1	no	dictyostelium_discoideum	NA	1	NA
THA1203	s_n23r__va1_f_1	mountain_lake_va	pandapas	37.37576692	-80.52266117	5/10/19	1	no	dictyostelium_discoideum	NA	1	paraburkholderia_agricolaris
THA1204	s_n23r__va1_f_2	mountain_lake_va	pandapas	37.37576692	-80.52266117	5/10/19	1	no	dictyostelium_discoideum	NA	1	paraburkholderia_agricolaris
THA1205	s_n23r__va1_f_3	mountain_lake_va	pandapas	37.37576692	-80.52266117	5/10/19	1	no	dictyostelium_discoideum	NA	1	paraburkholderia_agricolaris
THA1206	s_n23r__va1_g_1	mountain_lake_va	pandapas	37.37576692	-80.52266117	5/10/19	1	no	dictyostelium_discoideum	NA	0	NA
THA1207	s_n23r__va1_h_1	mountain_lake_va	pandapas	37.37576692	-80.52266117	5/10/19	1	no	dictyostelium_discoideum	NA	1	NA
THA1208	s_n23r__va1_h_2	mountain_lake_va	pandapas	37.37576692	-80.52266117	5/10/19	1	no	dictyostelium_discoideum	NA	0	NA
THA1209	s_n23r__va1_j_1	mountain_lake_va	pandapas	37.37576692	-80.52266117	5/10/19	1	no	dictyostelium_purpureum	NA	0	NA
THA1210	s_n23r__va1_j_2	mountain_lake_va	pandapas	37.37576692	-80.52266117	5/10/19	1	no	dictyostelium_discoideum	NA	0	NA
THA1211	s_n23r__va1_i_1	mountain_lake_va	pandapas	37.37576692	-80.52266117	5/10/19	1	no	dictyostelium_discoideum	NA	1	paraburkholderia_agricolaris
THA1212	s_n23r__va1_i_2	mountain_lake_va	pandapas	37.37576692	-80.52266117	5/10/19	1	no	dictyostelium_discoideum	NA	1	paraburkholderia_agricolaris
THA1213	s_n23r__va1_i_3	mountain_lake_va	pandapas	37.37576692	-80.52266117	5/10/19	1	no	dictyostelium_discoideum	NA	1	NA
THA1214	s_n3r__va1_a_1	mountain_lake_va	indian_trail	37.37576692	-80.52266117	5/10/19	1	no	dictyostelium_discoideum	NA	1	paraburkholderia_phytofirmans
THA1215	s_n3r__va1_a_2	mountain_lake_va	indian_trail	37.37576692	-80.52266117	5/10/19	1	no	dictyostelium_discoideum	NA	1	paraburkholderia_agricolaris
THA1216	s_n3r__va1_a_3	mountain_lake_va	indian_trail	37.37576692	-80.52266117	5/10/19	1	no	dictyostelium_discoideum	NA	1	paraburkholderia_phytofirmans
THA1217	s_n3r__va1_b_1	mountain_lake_va	indian_trail	37.37576692	-80.52266117	5/10/19	1	no	dictyostelium_discoideum	NA	1	paraburkholderia_agricolaris
THA1218	s_n3r__va1_b_2	mountain_lake_va	indian_trail	37.37576692	-80.52266117	5/10/19	1	no	dictyostelium_discoideum	NA	1	paraburkholderia_agricolaris
THA1219	s_n3r__va1_b_3	mountain_lake_va	indian_trail	37.37576692	-80.52266117	5/10/19	1	no	dictyostelium_discoideum	NA	1	paraburkholderia_agricolaris
THA1220	s_n3r__va1_c_1	mountain_lake_va	indian_trail	37.37576692	-80.52266117	5/10/19	1	no	dictyostelium_discoideum	NA	1	paraburkholderia_agricolaris
THA1221	s_n3r__va1_c_2	mountain_lake_va	indian_trail	37.37576692	-80.52266117	5/10/19	1	no	dictyostelium_discoideum	NA	1	paraburkholderia_agricolaris
THA1222	s_n3r__va1_d_1	mountain_lake_va	indian_trail	37.37576692	-80.52266117	5/10/19	1	no	dictyostelium_discoideum	NA	1	paraburkholderia_agricolaris
THA1223	s_n3r__va1_d_2	mountain_lake_va	indian_trail	37.37576692	-80.52266117	5/10/19	1	no	dictyostelium_discoideum	NA	1	paraburkholderia_agricolaris
THA1224	s_n3r__va1_d_3	mountain_lake_va	indian_trail	37.37576692	-80.52266117	5/10/19	1	no	dictyostelium_discoideum	NA	1	paraburkholderia_agricolaris
THA1225	s_n3r__va1_e_1	mountain_lake_va	indian_trail	37.37576692	-80.52266117	5/10/19	1	no	dictyostelium_discoideum	NA	1	paraburkholderia_agricolaris
THA1226	s_n3r__va1_e_2	mountain_lake_va	indian_trail	37.37576692	-80.52266117	5/10/19	1	no	dictyostelium_discoideum	NA	1	paraburkholderia_agricolaris
THA1227	s_n3r__va1_e_3	mountain_lake_va	indian_trail	37.37576692	-80.52266117	5/10/19	1	no	dictyostelium_discoideum	NA	1	paraburkholderia_agricolaris
THA1228	s_n3r__va1_f_1	mountain_lake_va	indian_trail	37.37576692	-80.52266117	5/10/19	1	no	dictyostelium_discoideum	NA	1	paraburkholderia_bonniea
THA1229	s_n3r__va1_f_2	mountain_lake_va	indian_trail	37.37576692	-80.52266117	5/10/19	1	no	dictyostelium_discoideum	NA	1	paraburkholderia_agricolaris
THA1230	s_n3r__va1_g_1	mountain_lake_va	indian_trail	37.37576692	-80.52266117	5/10/19	1	no	dictyostelium_discoideum	NA	1	paraburkholderia_agricolaris
THA1231	s_n3r__va1_g_2	mountain_lake_va	indian_trail	37.37576692	-80.52266117	5/10/19	1	no	dictyostelium_discoideum	NA	1	paraburkholderia_phytofirmans
THA1232	s_n3r__va1_h_1	mountain_lake_va	indian_trail	37.37576692	-80.52266117	5/10/19	1	no	dictyostelium_discoideum	NA	1	paraburkholderia_agricolaris
THA1233	s_n3r__va1_h_2	mountain_lake_va	indian_trail	37.37576692	-80.52266117	5/10/19	1	no	dictyostelium_discoideum	NA	1	paraburkholderia_agricolaris
THA1234	s_n3r__va1_h_3	mountain_lake_va	indian_trail	37.37576692	-80.52266117	5/10/19	1	no	dictyostelium_discoideum	NA	1	paraburkholderia_agricolaris
THA1235	s_n3r__va1_i_1	mountain_lake_va	indian_trail	37.37576692	-80.52266117	5/10/19	1	no	dictyostelium_discoideum	NA	1	NA
THA1236	s_n3r__va1_i_2	mountain_lake_va	indian_trail	37.37576692	-80.52266117	5/10/19	1	no	dictyostelium_discoideum	NA	1	paraburkholderia_phytofirmans
THA1237	s_n3r__va1_j_1	mountain_lake_va	indian_trail	37.37576692	-80.52266117	5/10/19	1	no	dictyostelium_discoideum	NA	1	paraburkholderia_agricolaris
THA1238	s_n3r__va1_j_2	mountain_lake_va	indian_trail	37.37576692	-80.52266117	5/10/19	1	no	dictyostelium_discoideum	NA	1	paraburkholderia_agricolaris
THA1239	s_n6r__va1_a_1	mountain_lake_va	bald_knob_trail	37.37576692	-80.52266117	5/10/19	1	no	dictyostelium_discoideum	NA	1	paraburkholderia_agricolaris
THA1240	s_n6r__va1_b_1	mountain_lake_va	bald_knob_trail	37.37576692	-80.52266117	5/10/19	1	no	dictyostelium_discoideum	NA	1	paraburkholderia_agricolaris
THA1241	s_n6r__va1_c_1	mountain_lake_va	bald_knob_trail	37.37576692	-80.52266117	5/10/19	1	no	dictyostelium_discoideum	NA	1	paraburkholderia_agricolaris
THA1242	s_n6r__va1_d_1	mountain_lake_va	bald_knob_trail	37.37576692	-80.52266117	5/10/19	1	no	dictyostelium_discoideum	NA	1	paraburkholderia_agricolaris
THA1243	s_n6r__va1_e_1	mountain_lake_va	bald_knob_trail	37.37576692	-80.52266117	5/10/19	1	no	dictyostelium_discoideum	NA	1	paraburkholderia_agricolaris
THA1244	s_n6r__va1_g_1	mountain_lake_va	bald_knob_trail	37.37576692	-80.52266117	5/10/19	1	no	dictyostelium_discoideum	NA	1	paraburkholderia_agricolaris
THA1245	s_n6r__va1_i_1	mountain_lake_va	bald_knob_trail	37.37576692	-80.52266117	5/10/19	1	no	dictyostelium_discoideum	NA	1	paraburkholderia_agricolaris
THA1246	s_n6r__va1_j_1	mountain_lake_va	bald_knob_trail	37.37576692	-80.52266117	5/10/19	1	no	dictyostelium_discoideum	NA	1	paraburkholderia_agricolaris
THA1247	s_n11r__va1_j_1	mountain_lake_va	cascade_falls	37.37576692	-80.52266117	5/10/19	1	no	dictyostelium_discoideum	NA	0	NA
THA1248	s_n11r__va1_j_2	mountain_lake_va	cascade_falls	37.37576692	-80.52266117	5/10/19	1	no	dictyostelium_discoideum	NA	1	paraburkholderia_dipogonis
THA1249	s_n11r__va1_j_3	mountain_lake_va	cascade_falls	37.37576692	-80.52266117	5/10/19	1	no	dictyostelium_discoideum	NA	1	paraburkholderia_phytofirmans_olga172
THA1250	s_n11r__va1_j_4	mountain_lake_va	cascade_falls	37.37576692	-80.52266117	5/10/19	1	no	dictyostelium_discoideum	NA	0	NA
THA1251	s_n11r__va1_i_1	mountain_lake_va	cascade_falls	37.37576692	-80.52266117	5/10/19	1	no	dictyostelium_discoideum	NA	0	NA
THA1252	s_n11r__va1_f_1	mountain_lake_va	cascade_falls	37.37576692	-80.52266117	5/10/19	1	no	dictyostelium_discoideum	NA	0	NA
THA1253	s_n11r__va1_f_2	mountain_lake_va	cascade_falls	37.37576692	-80.52266117	5/10/19	1	no	dictyostelium_discoideum	NA	0	NA
THA1254	s_n11r__va1_f_3	mountain_lake_va	cascade_falls	37.37576692	-80.52266117	5/10/19	1	no	dictyostelium_discoideum	NA	0	NA
THA1255	s_n11r__va1_d_1	mountain_lake_va	cascade_falls	37.37576692	-80.52266117	5/10/19	1	no	dictyostelium_discoideum	NA	0	NA
THA1256	bs_n13r__va1_f_1	mountain_lake_va	pandapas	37.37576692	-80.52266117	5/10/19	1	no	dictyostelium_discoideum	NA	0	NA
THA1257	bs_n13r__va1_f_2	mountain_lake_va	pandapas	37.37576692	-80.52266117	5/10/19	1	no	dictyostelium_discoideum	NA	0	NA
THA1258	bs_n13r__va1_h_1	mountain_lake_va	pandapas	37.37576692	-80.52266117	5/10/19	1	no	dictyostelium_discoideum	NA	0	NA
THA1259	bs_n13r__va1_i_1	mountain_lake_va	pandapas	37.37576692	-80.52266117	5/10/19	1	no	dictyostelium_discoideum	NA	0	NA
THA1260	s_n6r__va1_h_1	mountain_lake_va	bald_knob_trail	37.37576692	-80.52266117	5/10/19	1	no	dictyostelium_discoideum	NA	1	paraburkholderia_agricolaris
THA1261	s_n6r__va1_i_1	mountain_lake_va	bald_knob_trail	37.37576692	-80.52266117	5/10/19	1	no	dictyostelium_discoideum	NA	0	NA
THA1262	s_n23r__va1_j_3	mountain_lake_va	pandapas	37.37576692	-80.52266117	5/10/19	1	yes	dictyostelium_purpureum	1	1	paraburkholderia_agricolaris
THA1263	s_n23r__va1_h_1	mountain_lake_va	pandapas	37.37576692	-80.52266117	5/10/19	1	yes	dictyostelium_giganteum	NA	1	paraburkholderia_phenazinium
THA1264	s_n23r__va1_h_2	mountain_lake_va	pandapas	37.37576692	-80.52266117	5/10/19	1	no	cavenderia_aureostipes	NA	0	NA
THA1265	s_n23r__va1_g_1	mountain_lake_va	pandapas	37.37576692	-80.52266117	5/10/19	1	yes	dictyostelium_giganteum	NA	0	NA
THA1266	s_n23r__va1_e_2	mountain_lake_va	pandapas	37.37576692	-80.52266117	5/10/19	1	no	heterostelium_pallidum	NA	0	NA
THA1267	s_n23r__va1_d_2	mountain_lake_va	pandapas	37.37576692	-80.52266117	5/10/19	1	no	heterostelium_pallidum	NA	1	paraburkholderia_agricolaris
THA1268	s_n23r__va1_d_1	mountain_lake_va	pandapas	37.37576692	-80.52266117	5/10/19	1	no	dictyostelium_purpureum	NA	1	NA
THA1269	s_n23r__va1_d_3	mountain_lake_va	pandapas	37.37576692	-80.52266117	5/10/19	1	no	dictyostelium_purpureum	NA	0	NA
THA1270	s_n23r__va1_d_4	mountain_lake_va	pandapas	37.37576692	-80.52266117	5/10/19	1	no	dictyostelium_discoideum	NA	1	paraburkholderia_agricolaris
THA1271	s_n23r__va1_c_6	mountain_lake_va	pandapas	37.37576692	-80.52266117	5/10/19	1	yes	heterostelium_pallidum	2	1	paraburkholderia_agricolaris
THA1272	s_n23r__va1_b_1	mountain_lake_va	pandapas	37.37576692	-80.52266117	5/10/19	1	yes	dictyostelium_giganteum	NA	1	paraburkholderia_agricolaris
THA1273	s_n23r__va1_b_3	mountain_lake_va	pandapas	37.37576692	-80.52266117	5/10/19	1	no	dictyostelium_purpureum	NA	1	paraburkholderia_phenazinium
THA1274	s_n23r__va1_a_4	mountain_lake_va	pandapas	37.37576692	-80.52266117	5/10/19	1	yes	dictyostelium_giganteum	NA	0	NA
THA1275	s_n11r__va1_i_2	mountain_lake_va	cascade_falls	37.37576692	-80.52266117	5/10/19	1	no	dictyostelium_unclassified	NA	1	paraburkholderia_phenazinium
THA1276	s_n11r__va1_g_2	mountain_lake_va	cascade_falls	37.37576692	-80.52266117	5/10/19	1	yes	dictyostelium_unclassified	NA	1	paraburkholderia_phenazinium
THA1277	s_n11r__va1_b_1	mountain_lake_va	cascade_falls	37.37576692	-80.52266117	5/10/19	1	no	dictyostelium_unclassified	NA	1	paraburkholderia_phenazinium
THA1278	s_n11r__va1_a_1	mountain_lake_va	cascade_falls	37.37576692	-80.52266117	5/10/19	1	yes	dictyostelium_unclassified	NA	1	paraburkholderia_phenazinium
THA1279	s_n10r__va1_j_2	mountain_lake_va	cascade_falls	37.37576692	-80.52266117	5/10/19	1	no	dictyostelium_giganteum	NA	1	paraburkholderia_phenazinium
THA1280	s_n10r__va1_h_3	mountain_lake_va	cascade_falls	37.37576692	-80.52266117	5/10/19	1	no	heterostelium_pallidum	NA	1	caballerionia_sp_the68
THA1281	s_n10r__va1_h_4	mountain_lake_va	cascade_falls	37.37576692	-80.52266117	5/10/19	1	yes	polysphondylium_violaceum	1	1	paraburkholderia_agricolaris
THA1282	s_n10r__va1_f_3	mountain_lake_va	cascade_falls	37.37576692	-80.52266117	5/10/19	1	yes	polysphondylium_violaceum	1	1	paraburkholderia_agricolaris
THA1283	s_n10r__va1_e_3	mountain_lake_va	cascade_falls	37.37576692	-80.52266117	5/10/19	1	yes	dictyostelium_unclassified	NA	1	paraburkholderia_agricolaris
THA1284	s_n10r__va1_d_3	mountain_lake_va	cascade_falls	37.37576692	-80.52266117	5/10/19	1	no	dictyostelium_purpureum	NA	0	NA
THA1285	s_n10r__va1_c_4	mountain_lake_va	cascade_falls	37.37576692	-80.52266117	5/10/19	1	no	polysphondylium_violaceum	NA	0	NA
THA1286A	s_n10r__va1_b_1	mountain_lake_va	cascade_falls	37.37576692	-80.52266117	5/10/19	1	no	dictyostelium_discoideum	NA	0	NA
THA1286B	s_n10r__va1_b_1	mountain_lake_va	cascade_falls	37.37576692	-80.52266117	5/10/19	1	no	polysphondylium_violaceum	NA	0	NA
THA1287	s_n10r__va1_a_4	mountain_lake_va	cascade_falls	37.37576692	-80.52266117	5/10/19	1	no	dictyostelium_discoideum	NA	0	NA
THA1288	s_n3r__va1_i_3	mountain_lake_va	indian_trail	37.37576692	-80.52266117	5/10/19	1	no	heterostelium_pallidum	NA	1	paraburkholderia_phenazinium
THA1289	s_n3r__va1_i_4	mountain_lake_va	indian_trail	37.37576692	-80.52266117	5/10/19	1	yes	dictyostelium_discoideum	NA	1	paraburkholderia_fungorum
THA1290	s_n3r__va1_i_5	mountain_lake_va	indian_trail	37.37576692	-80.52266117	5/10/19	1	yes	dictyostelium_mucoroides	NA	1	paraburkholderia_phenazinium
THA1291	s_n3r__va1_i_6	mountain_lake_va	indian_trail	37.37576692	-80.52266117	5/10/19	1	no	heterostelium_pallidum	NA	0	NA
THA1292	s_n3r__va1_h_4	mountain_lake_va	indian_trail	37.37576692	-80.52266117	5/10/19	1	yes	heterostelium_pallidum	2	1	paraburkholderia_phenazinium
THA1293	s_n3r__va1_h_5	mountain_lake_va	indian_trail	37.37576692	-80.52266117	5/10/19	1	no	heterostelium_pallidum	NA	0	NA
THA1294	s_n3r__va1_j_4	mountain_lake_va	indian_trail	37.37576692	-80.52266117	5/10/19	1	no	cavenderia_aureostipes	NA	0	NA
THA1295	s_n3r__va1_j_5	mountain_lake_va	indian_trail	37.37576692	-80.52266117	5/10/19	1	no	dictyostelium_discoideum	NA	1	paraburkholderia_phytofirmans
THA1296	s_n3r__va1_g_3	mountain_lake_va	indian_trail	37.37576692	-80.52266117	5/10/19	1	yes	dictyostelium_mucoroides	NA	1	paraburkholderia_agricolaris
THA1297	s_n3r__va1_g_4	mountain_lake_va	indian_trail	37.37576692	-80.52266117	5/10/19	1	no	heterostelium_pallidum	NA	0	NA
THA1298	s_n3r__va1_g_5	mountain_lake_va	indian_trail	37.37576692	-80.52266117	5/10/19	1	no	heterostelium_pallidum	NA	0	NA
THA1299	s_n3r__va1_f_3	mountain_lake_va	indian_trail	37.37576692	-80.52266117	5/10/19	1	no	heterostelium_pallidum	NA	0	NA
THA1300	s_n3r__va1_f_4	mountain_lake_va	indian_trail	37.37576692	-80.52266117	5/10/19	1	yes	heterostelium_pallidum	2	1	paraburkholderia_agricolaris
THA1301	s_n3r__va1_f_5	mountain_lake_va	indian_trail	37.37576692	-80.52266117	5/10/19	1	no	heterostelium_pallidum	NA	1	paraburkholderia_phenazinium
THA1302	s_n3r__va1_f_6	mountain_lake_va	indian_trail	37.37576692	-80.52266117	5/10/19	1	no	dictyostelium_discoideum	NA	1	paraburkholderia_agricolaris
THA1303	s_n3r__va1_f_7	mountain_lake_va	indian_trail	37.37576692	-80.52266117	5/10/19	1	yes	heterostelium_pallidum	2	1	paraburkholderia_phytofirmans
THA1304A	s_n3r__va1_e_4	mountain_lake_va	indian_trail	37.37576692	-80.52266117	5/10/19	1	no	heterostelium_pallidum	NA	0	NA
THA1304B	s_n3r__va1_e_4	mountain_lake_va	indian_trail	37.37576692	-80.52266117	5/10/19	1	no	dictyostelium_discoideum	NA	1	paraburkholderia_agricolaris
THA1305	s_n3r__va1_e_5	mountain_lake_va	indian_trail	37.37576692	-80.52266117	5/10/19	1	no	dictyostelium_discoideum	NA	1	paraburkholderia_phytofirmans
THA1306	s_n3r__va1_e_6	mountain_lake_va	indian_trail	37.37576692	-80.52266117	5/10/19	1	no	dictyostelium_discoideum	NA	1	paraburkholderia_agricolaris
THA1307	s_n3r__va1_d_4	mountain_lake_va	indian_trail	37.37576692	-80.52266117	5/10/19	1	no	heterostelium_pallidum	NA	1	paraburkholderia_phenazinium
THA1308	s_n3r__va1_d_5	mountain_lake_va	indian_trail	37.37576692	-80.52266117	5/10/19	1	no	dictyostelium_discoideum	NA	1	NA
THA1309A	s_n3r__va1_d_5	mountain_lake_va	indian_trail	37.37576692	-80.52266117	5/10/19	1	yes	dictyostelium_giganteum	NA	1	paraburkholderia_agricolaris
THA1309B	s_n3r__va1_d_6	mountain_lake_va	indian_trail	37.37576692	-80.52266117	5/10/19	1	no	dictyostelium_discoideum	NA	1	pandoraea_apista
THA1310	s_n3r__va1_c_3	mountain_lake_va	indian_trail	37.37576692	-80.52266117	5/10/19	1	yes	dictyostelium_discoideum	NA	1	paraburkholderia_agricolaris
THA1311	s_n3r__va1_c_4	mountain_lake_va	indian_trail	37.37576692	-80.52266117	5/10/19	1	no	dictyostelium_mucoroides	NA	0	NA
THA1312	s_n3r__va1_b_3	mountain_lake_va	indian_trail	37.37576692	-80.52266117	5/10/19	1	no	heterostelium_pallidum	NA	0	NA
THA1313	s_n3r__va1_b_1	mountain_lake_va	indian_trail	37.37576692	-80.52266117	5/10/19	1	no	heterostelium_pallidum	NA	1	NA
THA1314	s_n3r__va1_b_4	mountain_lake_va	indian_trail	37.37576692	-80.52266117	5/10/19	1	no	heterostelium_pallidum	NA	1	paraburkholderia_phenazinium
THA1315	s_n3r__va1_a_4	mountain_lake_va	indian_trail	37.37576692	-80.52266117	5/10/19	1	no	heterostelium_pallidum	NA	1	paraburkholderia_phenazinium
THA1316	s_n3r__va1_a_5	mountain_lake_va	indian_trail	37.37576692	-80.52266117	5/10/19	1	no	heterostelium_pallidum	NA	0	NA
THA1317	s_n3r__va1_a_1	mountain_lake_va	indian_trail	37.37576692	-80.52266117	5/10/19	1	no	heterostelium_pallidum	NA	1	paraburkholderia_phytofirmans
THA1318	s_n3r__va1_a_6	mountain_lake_va	indian_trail	37.37576692	-80.52266117	5/10/19	1	no	heterostelium_pallidum	NA	1	paraburkholderia_agricolaris
THA1319	s_n3r__va1_a_7	mountain_lake_va	indian_trail	37.37576692	-80.52266117	5/10/19	1	no	heterostelium_pallidum	NA	0	NA
THA1320	bs_n13r__va1_i_2	mountain_lake_va	pandapas	37.37576692	-80.52266117	5/10/19	1	yes	dictyostelium_unclassified	NA	0	NA
THA1321	bs_n13r__va1_i_3	mountain_lake_va	pandapas	37.37576692	-80.52266117	5/10/19	1	no	heterostelium_pallidum	NA	0	NA
THA1322	bs_n13r__va1_h_2	mountain_lake_va	pandapas	37.37576692	-80.52266117	5/10/19	1	no	heterostelium_pallidum	NA	1	paraburkholderia_phenazinium
THA1323	bs_n13r__va1_h_3	mountain_lake_va	pandapas	37.37576692	-80.52266117	5/10/19	1	yes	dictyostelium_giganteum	NA	1	NA
THA1324	bs_n13r__va1_f_3	mountain_lake_va	pandapas	37.37576692	-80.52266117	5/10/19	1	no	heterostelium_pallidum	NA	1	paraburkholderia_phenazinium
THA1325	bs_n13r__va1_f_4	mountain_lake_va	pandapas	37.37576692	-80.52266117	5/10/19	1	no	heterostelium_pallidum	NA	1	NA
THA1326	bs_n13r__va1_b_1	mountain_lake_va	pandapas	37.37576692	-80.52266117	5/10/19	1	no	dictyostelium_giganteum	NA	NA	NA
THA1327	bs_n13r__va1_b_2	mountain_lake_va	pandapas	37.37576692	-80.52266117	5/10/19	1	no	heterostelium_pallidum	NA	NA	NA
THA1331	dd4-a-1	devils_den	devils_den	35.78233538	-94.24704915	6/24/20	1	yes	heterostelium_pallidum	1	1	pandoraea_norimbergensis
THA1332	dd4-a-2	devils_den	devils_den	35.78233538	-94.24704915	6/24/20	1	yes	heterostelium_pallidum	1	0	NA
THA1333	dd4-b-1	devils_den	devils_den	35.78233538	-94.24704915	6/24/20	1	no	heterostelium_pallidum	NA	0	NA
THA1334	dd4-c-1	devils_den	devils_den	35.78233538	-94.24704915	6/24/20	1	no	heterostelium_pallidum	NA	0	NA
THA1335	dd4-d-1	devils_den	devils_den	35.78233538	-94.24704915	6/24/20	1	no	heterostelium_pallidum	NA	0	NA
THA1336	dd4-e-1	devils_den	devils_den	35.78233538	-94.24704915	6/24/20	1	yes	heterostelium_pallidum	1	0	NA
THA1337	dd4-e-2	devils_den	devils_den	35.78233538	-94.24704915	6/24/20	1	yes	heterostelium_pallidum	1	0	NA
THA1338	dd4-f-1	devils_den	devils_den	35.78233538	-94.24704915	6/24/20	1	yes	heterostelium_pallidum	1	0	NA
THA1339	dd4-g-1	devils_den	devils_den	35.78233538	-94.24704915	6/24/20	1	yes	heterostelium_pallidum	1	0	NA
THA1340	dd4-g-2	devils_den	devils_den	35.78233538	-94.24704915	6/24/20	1	yes	dictyostelium_giganteum	NA	0	NA
THA1341	dd4-g-3	devils_den	devils_den	35.78233538	-94.24704915	6/24/20	1	yes	heterostelium_pallidum	1	0	NA
THA1342	dd4-h-1	devils_den	devils_den	35.78233538	-94.24704915	6/24/20	1	no	heterostelium_pallidum	NA	0	NA
THA1343	dd4-h-2	devils_den	devils_den	35.78233538	-94.24704915	6/24/20	1	no	heterostelium_pallidum	NA	1	pandoraea_norimbergensis
THA1344	dd4-h-3	devils_den	devils_den	35.78233538	-94.24704915	6/24/20	1	yes	heterostelium_pallidum	1	0	NA
THA1345	dd5-h-1	devils_den	devils_den	35.78233538	-94.24704915	6/24/20	1	no	polysphondylium_violaceum	NA	0	NA
THA1346	dd5-h-2	devils_den	devils_den	35.78233538	-94.24704915	6/24/20	1	yes	heterostelium_pallidum	1	1	NA
THA1347	dd5-a-1	devils_den	devils_den	35.78233538	-94.24704915	6/24/20	1	no	heterostelium_pallidum	NA	0	NA
THA1348	dd5-a-2	devils_den	devils_den	35.78233538	-94.24704915	6/24/20	1	no	polysphondylium_violaceum	NA	0	NA
THA1349	dd5-a-3	devils_den	devils_den	35.78233538	-94.24704915	6/24/20	1	no	heterostelium_pallidum	NA	0	NA
THA1350	dd5-c-1	devils_den	devils_den	35.78233538	-94.24704915	6/24/20	1	yes	heterostelium_pallidum	1	0	NA
THA1351	dd5-d-1	devils_den	devils_den	35.78233538	-94.24704915	6/24/20	1	yes	heterostelium_pallidum	1	0	NA
THA1352	dd5-e-1	devils_den	devils_den	35.78233538	-94.24704915	6/24/20	1	yes	heterostelium_pallidum	1	0	NA
THA1353	dd5-g-1	devils_den	devils_den	35.78233538	-94.24704915	6/24/20	1	no	heterostelium_pallidum	NA	0	NA
THA1355	gfcc1-f-6	greers_ferry	greers_ferry	35.51515014	-91.99143397	6/26/20	1	yes	dictyostelium_mucoroides	NA	1	achromobacter_deleyi
THA1356	gfcc1-e-1	greers_ferry	greers_ferry	35.51515014	-91.99143397	6/26/20	1	yes	dictyostelium_mucoroides	NA	0	NA
THA1358	gfcc2-b-1	greers_ferry	greers_ferry	35.51515014	-91.99143397	6/26/20	1	yes	cavenderia_aureostipes	2	0	NA
THA1359	gfcc2-b-2	greers_ferry	greers_ferry	35.51515014	-91.99143397	6/26/20	1	no	cavenderia_aureostipes	NA	0	NA
THA1360	gfcc2-a-1	greers_ferry	greers_ferry	35.51515014	-91.99143397	6/26/20	1	yes	cavenderia_aureostipes	2	0	NA
THA1361	gfcc2-a-2	greers_ferry	greers_ferry	35.51515014	-91.99143397	6/26/20	1	no	cavenderia_aureostipes	NA	0	NA
THA1362	gfcc2-c-1	greers_ferry	greers_ferry	35.51515014	-91.99143397	6/26/20	1	yes	cavenderia_aureostipes	2	0	NA
THA1363	dd7-c-1	devils_den	devils_den	35.78233538	-94.24704915	6/24/20	1	yes	dictyostelium_giganteum	NA	0	NA
THA1364	dd7-c-2	devils_den	devils_den	35.78233538	-94.24704915	6/24/20	1	yes	polysphondylium_violaceum	1	0	NA
THA1365	dd7-c-3	devils_den	devils_den	35.78233538	-94.24704915	6/24/20	1	no	polysphondylium_violaceum	NA	0	NA
THA1366	dd7-c-4	devils_den	devils_den	35.78233538	-94.24704915	6/24/20	1	yes	dictyostelium_giganteum	NA	0	NA
THA1367	dd7-a-1	devils_den	devils_den	35.78233538	-94.24704915	6/24/20	1	no	dictyostelium_giganteum	NA	0	NA
THA1368	dd7-a-2	devils_den	devils_den	35.78233538	-94.24704915	6/24/20	1	no	polysphondylium_violaceum	NA	0	NA
THA1369	dd7-a-3	devils_den	devils_den	35.78233538	-94.24704915	6/24/20	1	no	polysphondylium_violaceum	NA	0	NA
THA1370	dd7-b-1	devils_den	devils_den	35.78233538	-94.24704915	6/24/20	1	no	polysphondylium_violaceum	NA	0	NA
THA1371	dd7-e-1	devils_den	devils_den	35.78233538	-94.24704915	6/24/20	1	no	polysphondylium_violaceum	NA	0	NA
THA1372	dd7-e-3	devils_den	devils_den	35.78233538	-94.24704915	6/24/20	1	yes	polysphondylium_violaceum	2	0	NA
THA1373	dd7-e-4	devils_den	devils_den	35.78233538	-94.24704915	6/24/20	1	yes	polysphondylium_violaceum	2	0	NA
THA1374	dd7-f-1	devils_den	devils_den	35.78233538	-94.24704915	6/24/20	1	yes	dictyostelium_giganteum	NA	0	NA
THA1375	dd7-g-1	devils_den	devils_den	35.78233538	-94.24704915	6/24/20	1	yes	dictyostelium_giganteum	NA	0	NA
THA1376	dd7-g-2	devils_den	devils_den	35.78233538	-94.24704915	6/24/20	1	yes	heterostelium_pallidum	2	0	NA
THA1377	dd7-g-3	devils_den	devils_den	35.78233538	-94.24704915	6/24/20	1	yes	cavenderia_aureostipes	3	0	NA
THA1378	dd7-g-4	devils_den	devils_den	35.78233538	-94.24704915	6/24/20	1	no	polysphondylium_violaceum	NA	0	NA
THA1379	dd10-a-1	devils_den	devils_den	35.78233538	-94.24704915	6/24/20	1	yes	cavenderia_aureostipes	1	0	NA
THA1380	dd10-a-2	devils_den	devils_den	35.78233538	-94.24704915	6/24/20	1	no	cavenderia_aureostipes	NA	0	NA
THA1381	dd10-a-3	devils_den	devils_den	35.78233538	-94.24704915	6/24/20	1	yes	dictyostelium_giganteum	NA	0	NA
THA1382	dd10-a-4	devils_den	devils_den	35.78233538	-94.24704915	6/24/20	1	no	heterostelium_pallidum	NA	0	NA
THA1383	dd5-d-1	devils_den	devils_den	35.78233538	-94.24704915	6/24/20	1	no	polysphondylium_violaceum	NA	0	NA
THA1384	dd10-b-1	devils_den	devils_den	35.78233538	-94.24704915	6/24/20	1	yes	cavenderia_aureostipes	1	0	NA
THA1385	dd10-b-2	devils_den	devils_den	35.78233538	-94.24704915	6/24/20	1	yes	dictyostelium_unclassified	NA	0	NA
THA1386	dd10-b-3	devils_den	devils_den	35.78233538	-94.24704915	6/24/20	1	yes	cavenderia_aureostipes	1	0	NA
THA1387	dd10-c-1	devils_den	devils_den	35.78233538	-94.24704915	6/24/20	1	no	dictyostelium_unclassified	NA	0	NA
THA1388	dd10-c-2	devils_den	devils_den	35.78233538	-94.24704915	6/24/20	1	no	dictyostelium_unclassified	NA	0	NA
THA1389	dd10-f-1	devils_den	devils_den	35.78233538	-94.24704915	6/24/20	1	yes	dictyostelium_purpureum	3	0	NA
THA1390	dd10-f-2	devils_den	devils_den	35.78233538	-94.24704915	6/24/20	1	yes	dictyostelium_purpureum	NA	0	NA
THA1391	dd10-f-3	devils_den	devils_den	35.78233538	-94.24704915	6/24/20	1	yes	dictyostelium_giganteum	NA	0	NA
THA1392	dd10-f-4	devils_den	devils_den	35.78233538	-94.24704915	6/24/20	1	yes	cavenderia_aureostipes	1	0	NA
THA1393	dd10-d-1	devils_den	devils_den	35.78233538	-94.24704915	6/24/20	1	yes	heterostelium_pallidum	1	0	NA
THA1394	dd10-d-2	devils_den	devils_den	35.78233538	-94.24704915	6/24/20	1	no	cavenderia_aureostipes	NA	0	NA
THA1395	dd11-a-1	devils_den	devils_den	35.78233538	-94.24704915	6/24/20	1	no	dictyostelium_giganteum	NA	1	paraburkholderia_acidiphila
THA1396	dd11-h-1	devils_den	devils_den	35.78233538	-94.24704915	6/24/20	1	yes	dictyostelium_giganteum	NA	1	paraburkholderia_acidiphila
THA1397	dd11-f-1	devils_den	devils_den	35.78233538	-94.24704915	6/24/20	1	yes	dictyostelium_giganteum	NA	0	NA
THA1398	dd11-e-1	devils_den	devils_den	35.78233538	-94.24704915	6/24/20	1	no	dictyostelium_giganteum	NA	1	paraburkholderia_acidiphila
THA1399	dd11-d-1	devils_den	devils_den	35.78233538	-94.24704915	6/24/20	1	no	dictyostelium_giganteum	NA	1	paraburkholderia_lycopersici
THA1400	dd11-d-2	devils_den	devils_den	35.78233538	-94.24704915	6/24/20	1	yes	dictyostelium_giganteum	NA	1	paraburkholderia_acidiphila
THA1401	dd8-g-1	devils_den	devils_den	35.78233538	-94.24704915	6/24/20	1	yes	dictyostelium_mucoroides	NA	0	NA
THA1402	dd8-c-1	devils_den	devils_den	35.78233538	-94.24704915	6/24/20	1	yes	heterostelium_pallidum	1	0	NA
THA1403	dd8-e-1	devils_den	devils_den	35.78233538	-94.24704915	6/24/20	1	no	dictyostelium_giganteum	NA	0	NA
THA1404	dd8-e-2	devils_den	devils_den	35.78233538	-94.24704915	6/24/20	1	no	heterostelium_pallidum	NA	1	paraburkholderia_sp_pgu16
THA1405	dd8-b-1	devils_den	devils_den	35.78233538	-94.24704915	6/24/20	1	no	dictyostelium_giganteum	NA	1	NA
THA1406	dd8-a-1	devils_den	devils_den	35.78233538	-94.24704915	6/24/20	1	no	dictyostelium_giganteum	NA	1	herbaspirillum_sp_meg3
THA1407	dd2.1-e-1	devils_den	devils_den	35.78233538	-94.24704915	6/24/20	1	no	dictyostelium_purpureum	NA	0	NA
THA1408	dd2.1-e-2	devils_den	devils_den	35.78233538	-94.24704915	6/24/20	1	yes	dictyostelium_purpureum	NA	1	NA
THA1409	dd2.1-d-1	devils_den	devils_den	35.78233538	-94.24704915	6/24/20	1	no	dictyostelium_purpureum	NA	1	variovorax_paradoxus
THA1410	dd9-g-1	devils_den	devils_den	35.78233538	-94.24704915	6/24/20	1	no	dictyostelium_mucoroides	NA	1	achromobacter_spanius
THA1411	dd9-g-2	devils_den	devils_den	35.78233538	-94.24704915	6/24/20	1	yes	dictyostelium_giganteum	NA	0	NA
THA1412	dd9-b-1	devils_den	devils_den	35.78233538	-94.24704915	6/24/20	1	no	dictyostelium_giganteum	NA	0	NA
THA1413	dd9-c-1	devils_den	devils_den	35.78233538	-94.24704915	6/24/20	1	yes	dictyostelium_giganteum	NA	1	NA
THA1414	dd9-h-1	devils_den	devils_den	35.78233538	-94.24704915	6/24/20	1	yes	dictyostelium_mucoroides	NA	1	achromobacter_spanius
THA1415	dd9-f-1	devils_den	devils_den	35.78233538	-94.24704915	6/24/20	1	yes	dictyostelium_giganteum	NA	1	NA
THA1416	dd3-a-1	devils_den	devils_den	35.78233538	-94.24704915	6/24/20	1	yes	raperostelium_minutum	NA	1	achromobacter_deleyi
THA1417	dd3-a-2	devils_den	devils_den	35.78233538	-94.24704915	6/24/20	1	yes	raperostelium_minutum	NA	0	NA
THA1418	dd3-a-3	devils_den	devils_den	35.78233538	-94.24704915	6/24/20	1	yes	raperostelium_minutum	NA	1	achromobacter_deleyi
THA1419	dd3-e-1	devils_den	devils_den	35.78233538	-94.24704915	6/24/20	1	yes	raperostelium_minutum	NA	1	achromobacter_deleyi
THA1420	dd3-e-2	devils_den	devils_den	35.78233538	-94.24704915	6/24/20	1	no	raperostelium_minutum	NA	1	achromobacter_deleyi
THA1421	dd3-b-1	devils_den	devils_den	35.78233538	-94.24704915	6/24/20	1	yes	raperostelium_minutum	NA	1	achromobacter_deleyi
THA1422	dd3-b-2	devils_den	devils_den	35.78233538	-94.24704915	6/24/20	1	no	raperostelium_minutum	NA	1	achromobacter_deleyi
THA1423	dd3-b-3	devils_den	devils_den	35.78233538	-94.24704915	6/24/20	1	no	dictyostelium_giganteum	NA	0	NA
THA1424	dd3-d-1	devils_den	devils_den	35.78233538	-94.24704915	6/24/20	1	no	raperostelium_minutum	NA	1	achromobacter_deleyi
THA1425	dd3-d-2	devils_den	devils_den	35.78233538	-94.24704915	6/24/20	1	yes	raperostelium_minutum	NA	1	NA
THA1426	dd3-c-1	devils_den	devils_den	35.78233538	-94.24704915	6/24/20	1	yes	cavenderia_aureostipes	2	1	burkholderia_latens
THA1427	dd3-c-2	devils_den	devils_den	35.78233538	-94.24704915	6/24/20	1	yes	raperostelium_minutum	NA	1	achromobacter_deleyi
THA1428	dd3-c-3	devils_den	devils_den	35.78233538	-94.24704915	6/24/20	1	no	raperostelium_minutum	NA	1	NA
THA1429	dd3-f-1	devils_den	devils_den	35.78233538	-94.24704915	6/24/20	1	no	raperostelium_minutum	NA	1	NA
THA1430	dd3-f-2	devils_den	devils_den	35.78233538	-94.24704915	6/24/20	1	no	raperostelium_minutum	NA	1	NA
THA1431	dd3-f-3	devils_den	devils_den	35.78233538	-94.24704915	6/24/20	1	yes	raperostelium_minutum	NA	1	NA
THA1432	dd3-c-4	devils_den	devils_den	35.78233538	-94.24704915	6/24/20	1	yes	raperostelium_minutum	NA	1	achromobacter_deleyi
THA1433	dd3-d-3	devils_den	devils_den	35.78233538	-94.24704915	6/24/20	1	no	raperostelium_minutum	NA	1	achromobacter_sp_mfa1_r4
THA1434	dd3-d-4	devils_den	devils_den	35.78233538	-94.24704915	6/24/20	1	yes	raperostelium_minutum	NA	1	achromobacter_deleyi
THA1435	dd10-d-3	devils_den	devils_den	35.78233538	-94.24704915	6/24/20	1	yes	heterostelium_pallidum	1	0	NA
THA1436	dd10-d-4	devils_den	devils_den	35.78233538	-94.24704915	6/24/20	1	yes	dictyostelium_unclassified	NA	0	NA
THA1437	dd10-d-5	devils_den	devils_den	35.78233538	-94.24704915	6/24/20	1	no	dictyostelium_unclassified	NA	0	NA
THA1438	dd10-e-1	devils_den	devils_den	35.78233538	-94.24704915	6/24/20	1	no	polysphondylium_violaceum	NA	0	NA
THA1439	dd10-e-2	devils_den	devils_den	35.78233538	-94.24704915	6/24/20	1	no	polysphondylium_violaceum	NA	0	NA
THA1440	dd10-e-3	devils_den	devils_den	35.78233538	-94.24704915	6/24/20	1	yes	dictyostelium_giganteum	NA	0	NA
THA1441	dd10-e-4	devils_den	devils_den	35.78233538	-94.24704915	6/24/20	1	yes	dictyostelium_unclassified	NA	0	NA
THA1442	dd10-g-1	devils_den	devils_den	35.78233538	-94.24704915	6/24/20	1	no	polysphondylium_violaceum	NA	1	cupriavidus_gilardii_cr3
THA1443	dd10-g-2	devils_den	devils_den	35.78233538	-94.24704915	6/24/20	1	yes	dictyostelium_mucoroides	NA	0	NA
THA1444	dd10-g-3	devils_den	devils_den	35.78233538	-94.24704915	6/24/20	1	yes	dictyostelium_unclassified	NA	1	cupriavidus_gilardii_cr3
THA1445	dd10-g-4	devils_den	devils_den	35.78233538	-94.24704915	6/24/20	1	no	dictyostelium_unclassified	NA	0	NA
THA1446	dd7-h-1	devils_den	devils_den	35.78233538	-94.24704915	6/24/20	1	no	polysphondylium_violaceum	NA	0	NA
THA1447	dd7-h-2	devils_den	devils_den	35.78233538	-94.24704915	6/24/20	1	no	dictyostelium_mucoroides	NA	0	NA
THA1448	dd10-h-2	devils_den	devils_den	35.78233538	-94.24704915	6/24/20	1	yes	dictyostelium_purpureum	3	0	NA
THA1449	dd10-h-2	devils_den	devils_den	35.78233538	-94.24704915	6/24/20	1	no	heterostelium_pallidum	NA	0	NA
THA1450	dd10-g-5	devils_den	devils_den	35.78233538	-94.24704915	6/24/20	1	yes	dictyostelium_unclassified	NA	0	NA
THA1451	dd6-a-1	devils_den	devils_den	35.78233538	-94.24704915	6/24/20	1	no	dictyostelium_giganteum	NA	0	NA
THA1452	dd6-b-1	devils_den	devils_den	35.78233538	-94.24704915	6/24/20	1	no	dictyostelium_giganteum	NA	0	NA
THA1453	dd6-b-2	devils_den	devils_den	35.78233538	-94.24704915	6/24/20	1	yes	dictyostelium_giganteum	NA	0	NA
THA1454	dd6-d-1	devils_den	devils_den	35.78233538	-94.24704915	6/24/20	1	no	dictyostelium_giganteum	NA	0	NA
THA1455	dd6-f-1	devils_den	devils_den	35.78233538	-94.24704915	6/24/20	1	yes	dictyostelium_giganteum	NA	0	NA
THA1456	dd2-a-1	devils_den	devils_den	35.78233538	-94.24704915	6/24/20	1	no	heterostelium_pallidum	NA	1	massilia_sp_hc52
THA1457	dd2-a-2	devils_den	devils_den	35.78233538	-94.24704915	6/24/20	1	no	heterostelium_pallidum	NA	1	NA
THA1458	dd2-c-1	devils_den	devils_den	35.78233538	-94.24704915	6/24/20	1	no	heterostelium_pallidum	NA	1	paraburkholderia_xenovorans
THA1459	dd2-c-2	devils_den	devils_den	35.78233538	-94.24704915	6/24/20	1	yes	heterostelium_pallidum	2	1	NA
THA1460	dd2-c-3	devils_den	devils_den	35.78233538	-94.24704915	6/24/20	1	no	heterostelium_pallidum	NA	1	NA
THA1461	dd2-d-1	devils_den	devils_den	35.78233538	-94.24704915	6/24/20	1	no	heterostelium_pallidum	NA	1	NA
THA1462	dd2-d-2	devils_den	devils_den	35.78233538	-94.24704915	6/24/20	1	yes	dictyostelium_mucoroides	NA	0	NA
THA1463	dd2-e-1	devils_den	devils_den	35.78233538	-94.24704915	6/24/20	1	yes	dictyostelium_mucoroides	NA	1	NA
THA1464	dd2-f-1	devils_den	devils_den	35.78233538	-94.24704915	6/24/20	1	no	heterostelium_pallidum	NA	1	herbaspirillum_sp_meg3
THA1465	dd2-f-2	devils_den	devils_den	35.78233538	-94.24704915	6/24/20	1	no	heterostelium_pallidum	NA	1	herbaspirillum_sp_meg3
THA1466	dd2-f-3	devils_den	devils_den	35.78233538	-94.24704915	6/24/20	1	yes	dictyostelium_mucoroides	NA	1	paraburkholderia_xenovorans
THA1467	dd1-h-1	devils_den	devils_den	35.78233538	-94.24704915	6/24/20	1	no	polysphondylium_violaceum	NA	1	herbaspirillum_sp_wkf16
THA1468	dd1-h-2	devils_den	devils_den	35.78233538	-94.24704915	6/24/20	1	no	heterostelium_pallidum	NA	0	NA
THA1469	dd1-a-1	devils_den	devils_den	35.78233538	-94.24704915	6/24/20	1	no	polysphondylium_violaceum	NA	1	paraburkholderia_agricolaris
THA1470	dd1-b-1	devils_den	devils_den	35.78233538	-94.24704915	6/24/20	1	no	polysphondylium_violaceum	NA	1	paraburkholderia_agricolaris
THA1471	dd1-b-2	devils_den	devils_den	35.78233538	-94.24704915	6/24/20	1	yes	dictyostelium_mucoroides	NA	0	NA
THA1472	dd1-b-3	devils_den	devils_den	35.78233538	-94.24704915	6/24/20	1	no	dictyostelium_mucoroides	NA	0	NA
THA1473	dd1-f-1	devils_den	devils_den	35.78233538	-94.24704915	6/24/20	1	yes	dictyostelium_purpureum	1	0	NA
THA1474	dd1-f-2	devils_den	devils_den	35.78233538	-94.24704915	6/24/20	1	yes	dictyostelium_purpureum	1	0	NA
THA1476	gfcc2.1-d-1	greers_ferry	greers_ferry	35.51515014	-91.99143397	6/26/20	1	yes	polysphondylium_violaceum	2	1	NA
THA1477	gfcc2.1-c-1	greers_ferry	greers_ferry	35.51515014	-91.99143397	6/26/20	1	yes	dictyostelium_unclassified	NA	1	achromobacter_xylosoxidans
THA1478	gfcc3-a-1	greers_ferry	greers_ferry	35.51515014	-91.99143397	6/26/20	1	yes	dictyostelium_mucoroides	NA	0	NA
THA1479	gfcc3-a-2	greers_ferry	greers_ferry	35.51515014	-91.99143397	6/26/20	1	yes	dictyostelium_mucoroides	NA	0	NA
THA1480	gfcc3-a-3	greers_ferry	greers_ferry	35.51515014	-91.99143397	6/26/20	1	no	heterostelium_pallidum	NA	0	NA
THA1481	gfcc3-c-1	greers_ferry	greers_ferry	35.51515014	-91.99143397	6/26/20	1	yes	dictyostelium_giganteum	NA	0	NA
THA1482	gfcc3-b-1	greers_ferry	greers_ferry	35.51515014	-91.99143397	6/26/20	1	yes	dictyostelium_mucoroides	NA	0	NA
THA1483	gfcc3-d-1	greers_ferry	greers_ferry	35.51515014	-91.99143397	6/26/20	1	yes	dictyostelium_giganteum	NA	0	NA
THA1484	gfcc3-d-2	greers_ferry	greers_ferry	35.51515014	-91.99143397	6/26/20	1	yes	dictyostelium_mucoroides	NA	0	NA
THA1485	gfcc3-e-1	greers_ferry	greers_ferry	35.51515014	-91.99143397	6/26/20	1	no	heterostelium_pallidum	NA	0	NA
THA1486	gfcc3-e-2	greers_ferry	greers_ferry	35.51515014	-91.99143397	6/26/20	1	yes	dictyostelium_mucoroides	NA	0	NA
THA1487	gfcc3-g-1	greers_ferry	greers_ferry	35.51515014	-91.99143397	6/26/20	1	no	heterostelium_pallidum	NA	0	NA
THA1488	gdcc3-g-2	greers_ferry	greers_ferry	35.51515014	-91.99143397	6/26/20	1	yes	dictyostelium_mucoroides	NA	0	NA
THA1489	gfcc3-h-1	greers_ferry	greers_ferry	35.51515014	-91.99143397	6/26/20	1	yes	dictyostelium_mucoroides	NA	0	NA
THA1490	gfcc3-i-1	greers_ferry	greers_ferry	35.51515014	-91.99143397	6/26/20	1	no	dictyostelium_mucoroides	NA	0	NA
THA1491	gfcc3-j-1	greers_ferry	greers_ferry	35.51515014	-91.99143397	6/26/20	1	no	heterostelium_pallidum	NA	0	NA
THA1492	gfcc3-j-2	greers_ferry	greers_ferry	35.51515014	-91.99143397	6/26/20	1	yes	heterostelium_pallidum	2	0	NA
THA1493	gfcc1-a-1	greers_ferry	greers_ferry	35.51515014	-91.99143397	6/26/20	1	no	dictyostelium_mucoroides	NA	1	achromobacter_deleyi
THA1494	gfcc1-a-2	greers_ferry	greers_ferry	35.51515014	-91.99143397	6/26/20	1	yes	dictyostelium_mucoroides	NA	0	NA
THA1495	gfcc1-a-3	greers_ferry	greers_ferry	35.51515014	-91.99143397	6/26/20	1	yes	heterostelium_pallidum	1	0	NA
THA1496	gfcc1-b-1	greers_ferry	greers_ferry	35.51515014	-91.99143397	6/26/20	1	no	heterostelium_pallidum	NA	0	NA
THA1497	gfcc1-b-2	greers_ferry	greers_ferry	35.51515014	-91.99143397	6/26/20	1	no	heterostelium_pallidum	NA	0	NA
THA1498	gfcc1-c-1	greers_ferry	greers_ferry	35.51515014	-91.99143397	6/26/20	1	no	heterostelium_pallidum	NA	0	NA
THA1499	gfcc1-c-2	greers_ferry	greers_ferry	35.51515014	-91.99143397	6/26/20	1	yes	heterostelium_pallidum	2	1	NA
THA1500	gfcc1-d-1	greers_ferry	greers_ferry	35.51515014	-91.99143397	6/26/20	1	no	dictyostelium_mucoroides	NA	0	NA
THA1501	gfcc1-d-2	greers_ferry	greers_ferry	35.51515014	-91.99143397	6/26/20	1	yes	dictyostelium_mucoroides	NA	0	NA
THA1502	gfcc1-d-3	greers_ferry	greers_ferry	35.51515014	-91.99143397	6/26/20	1	no	dictyostelium_mucoroides	NA	0	NA
THA1503	gfcc1-d-4	greers_ferry	greers_ferry	35.51515014	-91.99143397	6/26/20	1	no	heterostelium_pallidum	NA	0	NA
THA1504	gfcc1-j-1	greers_ferry	greers_ferry	35.51515014	-91.99143397	6/26/20	1	no	heterostelium_pallidum	NA	0	NA
THA1505	gfcc1-j-2	greers_ferry	greers_ferry	35.51515014	-91.99143397	6/26/20	1	no	heterostelium_pallidum	NA	0	NA
THA1506	gfcc1-h-1	greers_ferry	greers_ferry	35.51515014	-91.99143397	6/26/20	1	no	heterostelium_pallidum	NA	0	NA
THA1507	gfcc1-h-2	greers_ferry	greers_ferry	35.51515014	-91.99143397	6/26/20	1	yes	heterostelium_pallidum	2	0	NA
THA1508	gfcc1-f-1	greers_ferry	greers_ferry	35.51515014	-91.99143397	6/26/20	1	no	heterostelium_pallidum	NA	0	NA
THA1509	gfcc1-f-2	greers_ferry	greers_ferry	35.51515014	-91.99143397	6/26/20	1	no	heterostelium_pallidum	NA	0	NA
THA1510	gfcc1-i-1	greers_ferry	greers_ferry	35.51515014	-91.99143397	6/26/20	1	yes	polysphondylium_violaceum	3	0	NA
THA1511	gfcc1-i-2	greers_ferry	greers_ferry	35.51515014	-91.99143397	6/26/20	1	no	dictyostelium_mucoroides	NA	0	NA
THA1512	gfcc1-i-3	greers_ferry	greers_ferry	35.51515014	-91.99143397	6/26/20	1	yes	dictyostelium_mucoroides	NA	0	NA
THA1513	gfcc1-i-4	greers_ferry	greers_ferry	35.51515014	-91.99143397	6/26/20	1	no	heterostelium_pallidum	NA	0	NA
THA1514	gfcc1-i-5	greers_ferry	greers_ferry	35.51515014	-91.99143397	6/26/20	1	no	heterostelium_pallidum	NA	0	NA
THA1515	gfcc2-d-1	greers_ferry	greers_ferry	35.51515014	-91.99143397	6/26/20	1	yes	cavenderia_aureostipes	2	0	NA
THA1516	gfcc2-d-2	greers_ferry	greers_ferry	35.51515014	-91.99143397	6/26/20	1	no	heterostelium_pallidum	NA	0	NA
THA1517	gfcc2-i-1	greers_ferry	greers_ferry	35.51515014	-91.99143397	6/26/20	1	no	cavenderia_aureostipes	NA	0	NA
THA1518	gfcc2-i-2	greers_ferry	greers_ferry	35.51515014	-91.99143397	6/26/20	1	no	cavenderia_aureostipes	NA	0	NA
THA1519	gfcc2-g-1	greers_ferry	greers_ferry	35.51515014	-91.99143397	6/26/20	1	yes	cavenderia_aureostipes	2	0	NA
THA1520	gfcc2-g-2	greers_ferry	greers_ferry	35.51515014	-91.99143397	6/26/20	1	no	cavenderia_aureostipes	NA	0	NA
THA1521	gfcc2-e-1	greers_ferry	greers_ferry	35.51515014	-91.99143397	6/26/20	1	no	cavenderia_aureostipes	NA	0	NA
THA1522	gfcc2-h-1	greers_ferry	greers_ferry	35.51515014	-91.99143397	6/26/20	1	no	cavenderia_aureostipes	NA	0	NA
THA1523	vc1-g-1	village_creek	village_creek	35.1635095	-90.7183996	7/8/20	1	no	heterostelium_pallidum	NA	0	NA
THA1524	vc1-d-1	village_creek	village_creek	35.1635095	-90.7183996	7/8/20	1	no	polysphondylium_violaceum	NA	0	NA
THA1525	vc2-c-1	village_creek	village_creek	35.1635095	-90.7183996	7/8/20	1	yes	polysphondylium_violaceum	1	0	NA
THA1526	vc2-c-2	village_creek	village_creek	35.1635095	-90.7183996	7/8/20	1	no	dictyostelium_giganteum	NA	0	NA
THA1527	vc2-a-1	village_creek	village_creek	35.1635095	-90.7183996	7/8/20	1	yes	dictyostelium_unclassified	NA	0	NA
THA1528	vc2-a-2	village_creek	village_creek	35.1635095	-90.7183996	7/8/20	1	no	heterostelium_pallidum	NA	0	NA
THA1529	vc3-g-1	village_creek	village_creek	35.1635095	-90.7183996	7/8/20	1	no	dictyostelium_purpureum	NA	0	NA
THA1530	vc3-g-2	village_creek	village_creek	35.1635095	-90.7183996	7/8/20	1	no	heterostelium_pallidum	NA	0	NA
THA1531	vc3-f-1	village_creek	village_creek	35.1635095	-90.7183996	7/8/20	1	no	dictyostelium_giganteum	NA	0	NA
THA1532	vc3-f-2	village_creek	village_creek	35.1635095	-90.7183996	7/8/20	1	yes	dictyostelium_unclassified	NA	0	NA
THA1533	vc3-f-3	village_creek	village_creek	35.1635095	-90.7183996	7/8/20	1	no	heterostelium_pallidum	NA	0	NA
THA1534	vc3-e-1	village_creek	village_creek	35.1635095	-90.7183996	7/8/20	1	no	polysphondylium_violaceum	NA	0	NA
THA1535	vc3-e-2	village_creek	village_creek	35.1635095	-90.7183996	7/8/20	1	yes	heterostelium_pallidum	2	0	NA
THA1536	vc3-d-1	village_creek	village_creek	35.1635095	-90.7183996	7/8/20	1	no	dictyostelium_purpureum	NA	0	NA
THA1537	vc3-d-2	village_creek	village_creek	35.1635095	-90.7183996	7/8/20	1	yes	dictyostelium_purpureum	1	0	NA
THA1538	vc3-d-3	village_creek	village_creek	35.1635095	-90.7183996	7/8/20	1	yes	polysphondylium_violaceum	2	0	NA
THA1539	vc3-c-1	village_creek	village_creek	35.1635095	-90.7183996	7/8/20	1	no	dictyostelium_purpureum	NA	1	paraburkholderia_agricolaris
THA1540	vc3-c-2	village_creek	village_creek	35.1635095	-90.7183996	7/8/20	1	no	polysphondylium_violaceum	NA	0	NA
THA1541	vc3-c-3	village_creek	village_creek	35.1635095	-90.7183996	7/8/20	1	no	dictyostelium_purpureum	NA	0	NA
THA1542	vc3-b-1	village_creek	village_creek	35.1635095	-90.7183996	7/8/20	1	no	dictyostelium_purpureum	NA	0	NA
THA1543	vc3-b-2	village_creek	village_creek	35.1635095	-90.7183996	7/8/20	1	no	polysphondylium_violaceum	NA	0	NA
THA1544	vc3-b-3	village_creek	village_creek	35.1635095	-90.7183996	7/8/20	1	no	dictyostelium_purpureum	NA	0	NA
THA1545	vc3-b-4	village_creek	village_creek	35.1635095	-90.7183996	7/8/20	1	no	polysphondylium_violaceum	NA	0	NA
THA1546	vc3-a-1	village_creek	village_creek	35.1635095	-90.7183996	7/8/20	1	yes	dictyostelium_purpureum	1	0	NA
THA1547	vc3-a-2	village_creek	village_creek	35.1635095	-90.7183996	7/8/20	1	no	polysphondylium_violaceum	NA	0	NA
THA1548	vc3-a-3	village_creek	village_creek	35.1635095	-90.7183996	7/8/20	1	no	polysphondylium_violaceum	NA	0	NA
THA1549	vc3-a-4	village_creek	village_creek	35.1635095	-90.7183996	7/8/20	1	no	dictyostelium_purpureum	NA	0	NA
THA1550	vc3-a-5	village_creek	village_creek	35.1635095	-90.7183996	7/8/20	1	no	heterostelium_pallidum	NA	0	NA
THA1551	vc2-g-1	village_creek	village_creek	35.1635095	-90.7183996	7/8/20	1	yes	dictyostelium_mucoroides	NA	0	NA
THA1552	vc2-g-2	village_creek	village_creek	35.1635095	-90.7183996	7/8/20	1	no	dictyostelium_purpureum	NA	0	NA
THA1553	vc2-g-3	village_creek	village_creek	35.1635095	-90.7183996	7/8/20	1	no	heterostelium_pallidum	NA	0	NA
THA1554	vc2-h-1	village_creek	village_creek	35.1635095	-90.7183996	7/8/20	1	no	dictyostelium_giganteum	NA	0	NA
THA1555	vc2-h-2	village_creek	village_creek	35.1635095	-90.7183996	7/8/20	1	yes	heterostelium_pallidum	1	0	NA
THA1556	vc2-f-1	village_creek	village_creek	35.1635095	-90.7183996	7/8/20	1	yes	cavenderia_aureostipes	2	0	NA
THA1557	vc2-f-2	village_creek	village_creek	35.1635095	-90.7183996	7/8/20	1	no	heterostelium_pallidum	NA	0	NA
THA1558	vc2-e-1	village_creek	village_creek	35.1635095	-90.7183996	7/8/20	1	no	heterostelium_pallidum	NA	0	NA
THA1559	vc2-e-2	village_creek	village_creek	35.1635095	-90.7183996	7/8/20	1	no	polysphondylium_violaceum	NA	0	NA
THA1560	vc2-e-3	village_creek	village_creek	35.1635095	-90.7183996	7/8/20	1	yes	dictyostelium_unclassified	NA	0	NA
THA1561	vc2-d-1	village_creek	village_creek	35.1635095	-90.7183996	7/8/20	1	no	heterostelium_pallidum	NA	0	NA
THA1562	vc2-d-2	village_creek	village_creek	35.1635095	-90.7183996	7/8/20	1	no	dictyostelium_purpureum	NA	0	NA
THA1563	vc2-d-3	village_creek	village_creek	35.1635095	-90.7183996	7/8/20	1	yes	dictyostelium_unclassified	NA	0	NA
THA1564	vc1-c-1	village_creek	village_creek	35.1635095	-90.7183996	7/8/20	1	no	polysphondylium_violaceum	NA	0	NA
THA1565	vc1-c-2	village_creek	village_creek	35.1635095	-90.7183996	7/8/20	1	no	heterostelium_pallidum	NA	0	NA
THA1566	vc1-b-1	village_creek	village_creek	35.1635095	-90.7183996	7/8/20	1	no	heterostelium_pallidum	NA	0	NA
THA1567	vc3.1-b-1	village_creek	village_creek	35.1635095	-90.7183996	7/8/20	1	no	dictyostelium_purpureum	NA	0	NA
THA1568	vc3.1-b-2	village_creek	village_creek	35.1635095	-90.7183996	7/8/20	1	yes	dictyostelium_purpureum	3	0	NA
THA1569	vc3.1-a-1	village_creek	village_creek	35.1635095	-90.7183996	7/8/20	1	no	dictyostelium_purpureum	NA	0	NA
THA1570	vc3.1-a-2	village_creek	village_creek	35.1635095	-90.7183996	7/8/20	1	no	polysphondylium_violaceum	NA	0	NA
THA1571	vc3.1-c-1	village_creek	village_creek	35.1635095	-90.7183996	7/8/20	1	no	dictyostelium_purpureum	NA	0	NA
THA1572	vc3.1-c-2	village_creek	village_creek	35.1635095	-90.7183996	7/8/20	1	no	dictyostelium_giganteum	NA	0	NA
THA1573	vc3.1-c-3	village_creek	village_creek	35.1635095	-90.7183996	7/8/20	1	no	dictyostelium_giganteum	NA	0	NA
THA1574	vc3.1-d-1	village_creek	village_creek	35.1635095	-90.7183996	7/8/20	1	no	polysphondylium_violaceum	NA	0	NA
THA1575	vc3.1-d-2	village_creek	village_creek	35.1635095	-90.7183996	7/8/20	1	yes	dictyostelium_purpureum	NA	0	NA
THA1576	vc3.1-d-3	village_creek	village_creek	35.1635095	-90.7183996	7/8/20	1	no	dictyostelium_giganteum	NA	0	NA
THA1577	vc4-a-1	village_creek	village_creek	35.1635095	-90.7183996	7/8/20	1	yes	dictyostelium_unclassified	NA	0	NA
THA1578	vc4-a-2	village_creek	village_creek	35.1635095	-90.7183996	7/8/20	1	no	heterostelium_pallidum	NA	0	NA
THA1579	vc4-b-1	village_creek	village_creek	35.1635095	-90.7183996	7/8/20	1	no	polysphondylium_violaceum	NA	0	NA
THA1580	vc4-b-2	village_creek	village_creek	35.1635095	-90.7183996	7/8/20	1	yes	dictyostelium_unclassified	NA	0	NA
THA1581	vc4-b-3	village_creek	village_creek	35.1635095	-90.7183996	7/8/20	1	no	heterostelium_pallidum	NA	0	NA
THA1582	vc4-c-1	village_creek	village_creek	35.1635095	-90.7183996	7/8/20	1	no	dictyostelium_purpureum	NA	1	paraburkholderia_lycopersici
THA1583	vc4-c-2	village_creek	village_creek	35.1635095	-90.7183996	7/8/20	1	yes	dictyostelium_unclassified	NA	0	NA
THA1584	vc4-d-1	village_creek	village_creek	35.1635095	-90.7183996	7/8/20	1	no	polysphondylium_violaceum	NA	0	NA
THA1585	vc4-d-2	village_creek	village_creek	35.1635095	-90.7183996	7/8/20	1	yes	dictyostelium_purpureum	2	0	NA
THA1586	vc4-d-3	village_creek	village_creek	35.1635095	-90.7183996	7/8/20	1	yes	heterostelium_pallidum	2	0	NA
THA1587	vc4-e-1	village_creek	village_creek	35.1635095	-90.7183996	7/8/20	1	yes	dictyostelium_unclassified	NA	0	NA
THA1588	vc4--e-2	village_creek	village_creek	35.1635095	-90.7183996	7/8/20	1	yes	heterostelium_pallidum	2	0	NA
THA1589	vc4-h-1	village_creek	village_creek	35.1635095	-90.7183996	7/8/20	1	yes	cavenderia_aureostipes	NA	0	NA
THA1590	vc5-a-1	village_creek	village_creek	35.1635095	-90.7183996	7/8/20	1	yes	dictyostelium_mucoroides	NA	0	NA
THA1591	vc5-a-2	village_creek	village_creek	35.1635095	-90.7183996	7/8/20	1	yes	cavenderia_aureostipes	2	0	NA
THA1592	vc5-a-3	village_creek	village_creek	35.1635095	-90.7183996	7/8/20	1	no	heterostelium_pallidum	NA	0	NA
THA1593	vc5-b-1	village_creek	village_creek	35.1635095	-90.7183996	7/8/20	1	no	heterostelium_pallidum	NA	0	NA
THA1594	vc5-b-2	village_creek	village_creek	35.1635095	-90.7183996	7/8/20	1	no	heterostelium_pallidum	NA	0	NA
THA1595	vc5-b-3	village_creek	village_creek	35.1635095	-90.7183996	7/8/20	1	yes	cavenderia_aureostipes	2	0	NA
THA1596	vc5-d-1	village_creek	village_creek	35.1635095	-90.7183996	7/8/20	1	no	dictyostelium_purpureum	NA	0	NA
THA1597	vc5-e-1	village_creek	village_creek	35.1635095	-90.7183996	7/8/20	1	no	dictyostelium_purpureum	NA	1	NA
THA1598	vc5-g-1	village_creek	village_creek	35.1635095	-90.7183996	7/8/20	1	yes	dictyostelium_giganteum	NA	0	NA
THA1599	vc5-h-1	village_creek	village_creek	35.1635095	-90.7183996	7/8/20	1	yes	dictyostelium_giganteum	NA	0	NA
THA1600	vc6-a-1	village_creek	village_creek	35.1635095	-90.7183996	7/8/20	1	yes	raperostelium_lacteum	NA	0	NA
THA1601	vc6-f-1	village_creek	village_creek	35.1635095	-90.7183996	7/8/20	1	no	polysphondylium_violaceum	NA	0	NA
THA1602	vc6-d-1	village_creek	village_creek	35.1635095	-90.7183996	7/8/20	1	yes	raperostelium_minutum	NA	0	NA
THA1603	vc6-c-1	village_creek	village_creek	35.1635095	-90.7183996	7/8/20	1	yes	raperostelium_minutum	NA	0	NA
THA1604	vc6-c-2	village_creek	village_creek	35.1635095	-90.7183996	7/8/20	1	no	raperostelium_minutum	NA	0	NA
THA1605	vc6-c03	village_creek	village_creek	35.1635095	-90.7183996	7/8/20	1	no	raperostelium_minutum	NA	0	NA
THA1607	bd2-a-1	benson_creek	benson_creek	34.936	-91.2413	7/8/20	1	no	dictyostelium_unclassified	NA	0	NA
THA1608	bd2-a-2	benson_creek	benson_creek	34.936	-91.2413	7/8/20	1	no	dictyostelium_unclassified	NA	0	NA
THA1609	bd2-b-1	benson_creek	benson_creek	34.936	-91.2413	7/8/20	1	yes	dictyostelium_unclassified	NA	1	pandoraea_pnomenusa
THA1610	bd2-c-1	benson_creek	benson_creek	34.936	-91.2413	7/8/20	1	no	dictyostelium_unclassified	NA	0	NA
THA1611	bd2-c-2	benson_creek	benson_creek	34.936	-91.2413	7/8/20	1	no	dictyostelium_unclassified	NA	0	NA
THA1612	bd2-d-1	benson_creek	benson_creek	34.936	-91.2413	7/8/20	1	no	dictyostelium_purpureum	NA	1	paraburkholderia_agricolaris
THA1613	bd2-d-2	benson_creek	benson_creek	34.936	-91.2413	7/8/20	1	no	dictyostelium_unclassified	NA	0	NA
THA1614	bd2-h-1	benson_creek	benson_creek	34.936	-91.2413	7/8/20	1	no	dictyostelium_unclassified	NA	1	NA
THA1615	bd2-h-2	benson_creek	benson_creek	34.936	-91.2413	7/8/20	1	no	dictyostelium_unclassified	NA	1	paraburkholderia_agricolaris
THA1616	bd2-g-1	benson_creek	benson_creek	34.936	-91.2413	7/8/20	1	no	dictyostelium_unclassified	NA	0	NA
THA1617	bd2-g-2	benson_creek	benson_creek	34.936	-91.2413	7/8/20	1	yes	dictyostelium_unclassified	NA	0	NA
THA1618	bd2-f-1	benson_creek	benson_creek	34.936	-91.2413	7/8/20	1	no	dictyostelium_unclassified	NA	0	NA
THA1619	bd3-a-1	benson_creek	benson_creek	34.936	-91.2413	7/8/20	1	no	dictyostelium_purpureum	NA	0	NA
THA1620	bd3-a-2	benson_creek	benson_creek	34.936	-91.2413	7/8/20	1	no	heterostelium_pallidum	NA	0	NA
THA1621	bd3-a-3	benson_creek	benson_creek	34.936	-91.2413	7/8/20	1	yes	dictyostelium_purpureum	2	0	NA
THA1622	bd3-a-4	benson_creek	benson_creek	34.936	-91.2413	7/8/20	1	yes	cavenderia_aureostipes	1	0	NA
THA1623	bd3-b-1	benson_creek	benson_creek	34.936	-91.2413	7/8/20	1	no	dictyostelium_purpureum	NA	1	pandoraea_fibrosis
THA1624	bd3-b-2	benson_creek	benson_creek	34.936	-91.2413	7/8/20	1	no	heterostelium_pallidum	NA	0	NA
THA1625	bd3-b-3	benson_creek	benson_creek	34.936	-91.2413	7/8/20	1	no	dictyostelium_purpureum	NA	1	herbaspirillum_robiniae
THA1626	bd3-b-4	benson_creek	benson_creek	34.936	-91.2413	7/8/20	1	no	heterostelium_pallidum	NA	0	NA
THA1627	bd3-c-1	benson_creek	benson_creek	34.936	-91.2413	7/8/20	1	yes	dictyostelium_giganteum	NA	1	pandoraea_fibrosis
THA1628	bd3-c-2	benson_creek	benson_creek	34.936	-91.2413	7/8/20	1	no	dictyostelium_giganteum	NA	0	NA
THA1629	bd3-c-3	benson_creek	benson_creek	34.936	-91.2413	7/8/20	1	no	heterostelium_pallidum	NA	0	NA
THA1630	bd3-d-1	benson_creek	benson_creek	34.936	-91.2413	7/8/20	1	no	dictyostelium_purpureum	NA	0	NA
THA1631	bd3-d-2	benson_creek	benson_creek	34.936	-91.2413	7/8/20	1	no	heterostelium_pallidum	NA	0	NA
THA1632	bd3-d-3	benson_creek	benson_creek	34.936	-91.2413	7/8/20	1	yes	cavenderia_aureostipes	1	0	NA
THA1633	bd3-g-1	benson_creek	benson_creek	34.936	-91.2413	7/8/20	1	no	dictyostelium_giganteum	NA	0	NA
THA1634	bd3-g-2	benson_creek	benson_creek	34.936	-91.2413	7/8/20	1	yes	dictyostelium_giganteum	NA	0	NA
THA1635	bd3-g-3	benson_creek	benson_creek	34.936	-91.2413	7/8/20	1	no	heterostelium_pallidum	NA	0	NA
THA1636	bd3-f-1	benson_creek	benson_creek	34.936	-91.2413	7/8/20	1	no	heterostelium_pallidum	NA	0	NA
THA1637	bd3-f-2	benson_creek	benson_creek	34.936	-91.2413	7/8/20	1	no	heterostelium_pallidum	NA	0	NA
THA1638	bd4-a-1	benson_creek	benson_creek	34.936	-91.2413	7/8/20	1	no	dictyostelium_purpureum	NA	0	NA
THA1639	bd4-a-2	benson_creek	benson_creek	34.936	-91.2413	7/8/20	1	yes	dictyostelium_purpureum	2	1	burkholderia_cenocepacia
THA1640	bd4-b-1	benson_creek	benson_creek	34.936	-91.2413	7/8/20	1	no	dictyostelium_purpureum	NA	1	burkholderia_vietnamiensis
THA1641	bd4-b-2	benson_creek	benson_creek	34.936	-91.2413	7/8/20	1	no	polysphondylium_violaceum	NA	0	NA
THA1642	bd4-b-3	benson_creek	benson_creek	34.936	-91.2413	7/8/20	1	no	polysphondylium_violaceum	NA	0	NA
THA1643	bd4-b-4	benson_creek	benson_creek	34.936	-91.2413	7/8/20	1	yes	polysphondylium_violaceum	1	0	NA
THA1644	bd4-b-5	benson_creek	benson_creek	34.936	-91.2413	7/8/20	1	no	dictyostelium_purpureum	NA	0	NA
THA1645	bd4-b-6	benson_creek	benson_creek	34.936	-91.2413	7/8/20	1	yes	heterostelium_pallidum	1	1	burkholderia_vietnamiensis
THA1646	bd4-c-1	benson_creek	benson_creek	34.936	-91.2413	7/8/20	1	no	dictyostelium_purpureum	NA	0	NA
THA1647	bd4-c-2	benson_creek	benson_creek	34.936	-91.2413	7/8/20	1	no	heterostelium_pallidum	NA	0	NA
THA1648	bd4-d-1	benson_creek	benson_creek	34.936	-91.2413	7/8/20	1	no	polysphondylium_violaceum	NA	0	NA
THA1649	bd4-d-2	benson_creek	benson_creek	34.936	-91.2413	7/8/20	1	no	dictyostelium_purpureum	NA	0	NA
THA1650	bd4-d-3	benson_creek	benson_creek	34.936	-91.2413	7/8/20	1	yes	heterostelium_pallidum	1	0	NA
THA1651	bd4-d-4	benson_creek	benson_creek	34.936	-91.2413	7/8/20	1	no	heterostelium_pallidum	NA	1	burkholderia_vietnamiensis
THA1652	bd4-h-1	benson_creek	benson_creek	34.936	-91.2413	7/8/20	1	no	polysphondylium_violaceum	NA	0	NA
THA1653	bd4-h-2	benson_creek	benson_creek	34.936	-91.2413	7/8/20	1	no	heterostelium_pallidum	NA	0	NA
THA1654	bd4-h-3	benson_creek	benson_creek	34.936	-91.2413	7/8/20	1	no	heterostelium_pallidum	NA	0	NA
THA1655	bd4-f-1	benson_creek	benson_creek	34.936	-91.2413	7/8/20	1	no	heterostelium_pallidum	NA	0	NA
THA1656	bd4-f-2	benson_creek	benson_creek	34.936	-91.2413	7/8/20	1	no	dictyostelium_purpureum	NA	0	NA
THA1657	bd4-f-3	benson_creek	benson_creek	34.936	-91.2413	7/8/20	1	yes	heterostelium_pallidum	1	0	NA
THA1658	bd4-f-4	benson_creek	benson_creek	34.936	-91.2413	7/8/20	1	no	polysphondylium_violaceum	NA	0	NA
THA1659	bd4-f-5	benson_creek	benson_creek	34.936	-91.2413	7/8/20	1	no	heterostelium_pallidum	NA	0	NA
THA1660	bd4-e-1	benson_creek	benson_creek	34.936	-91.2413	7/8/20	1	no	polysphondylium_violaceum	NA	0	NA
THA1661	bd4-e-2	benson_creek	benson_creek	34.936	-91.2413	7/8/20	1	yes	heterostelium_pallidum	2	0	NA
THA1662	bd4-e-3	benson_creek	benson_creek	34.936	-91.2413	7/8/20	1	no	heterostelium_pallidum	NA	0	NA
THA1663	bd4-e-4	benson_creek	benson_creek	34.936	-91.2413	7/8/20	1	yes	heterostelium_pallidum	2	0	NA
THA1664	wd1-a-1	wattensaw_bayou	wattensaw_bayou	34.8544	-91.4707	7/8/20	1	yes	dictyostelium_purpureum	2	0	NA
THA1665	wd1-a-2	wattensaw_bayou	wattensaw_bayou	34.8544	-91.4707	7/8/20	1	yes	cavenderia_aureostipes	1	0	NA
THA1666	wd1-a-3	wattensaw_bayou	wattensaw_bayou	34.8544	-91.4707	7/8/20	1	no	dictyostelium_purpureum	NA	0	NA
THA1667	wd1-b-1	wattensaw_bayou	wattensaw_bayou	34.8544	-91.4707	7/8/20	1	no	polysphondylium_violaceum	NA	0	NA
THA1668	wd1-b-2	wattensaw_bayou	wattensaw_bayou	34.8544	-91.4707	7/8/20	1	no	cavenderia_aureostipes	NA	0	NA
THA1669	wd1-c-1	wattensaw_bayou	wattensaw_bayou	34.8544	-91.4707	7/8/20	1	no	dictyostelium_purpureum	NA	0	NA
THA1670	wd1-c-2	wattensaw_bayou	wattensaw_bayou	34.8544	-91.4707	7/8/20	1	yes	cavenderia_aureostipes	NA	1	herbaspirillum_sp_wkf16
THA1671	wd1-c-3	wattensaw_bayou	wattensaw_bayou	34.8544	-91.4707	7/8/20	1	no	polysphondylium_violaceum	NA	0	NA
THA1672	wd1-d-1	wattensaw_bayou	wattensaw_bayou	34.8544	-91.4707	7/8/20	1	no	heterostelium_pallidum	NA	0	NA
THA1673	wd1-d-2	wattensaw_bayou	wattensaw_bayou	34.8544	-91.4707	7/8/20	1	no	dictyostelium_purpureum	NA	0	NA
THA1674	wd1-d-3	wattensaw_bayou	wattensaw_bayou	34.8544	-91.4707	7/8/20	1	yes	cavenderia_aureostipes	1	0	NA
THA1675	wd1-d-4	wattensaw_bayou	wattensaw_bayou	34.8544	-91.4707	7/8/20	1	no	heterostelium_pallidum	NA	0	NA
THA1676	wd1-e-1	wattensaw_bayou	wattensaw_bayou	34.8544	-91.4707	7/8/20	1	no	heterostelium_pallidum	NA	0	NA
THA1677	wd1=e-2	wattensaw_bayou	wattensaw_bayou	34.8544	-91.4707	7/8/20	1	no	heterostelium_pallidum	NA	0	NA
THA1678	wd1-e-3	wattensaw_bayou	wattensaw_bayou	34.8544	-91.4707	7/8/20	1	no	cavenderia_aureostipes	NA	0	NA
THA1679	wd1-e-4	wattensaw_bayou	wattensaw_bayou	34.8544	-91.4707	7/8/20	1	no	heterostelium_pallidum	NA	0	NA
THA1680	wd1-f-1	wattensaw_bayou	wattensaw_bayou	34.8544	-91.4707	7/8/20	1	yes	heterostelium_pallidum	1	0	NA
THA1681	wd1-f-2	wattensaw_bayou	wattensaw_bayou	34.8544	-91.4707	7/8/20	1	no	heterostelium_pallidum	NA	0	NA
THA1682	wd1-f-3	wattensaw_bayou	wattensaw_bayou	34.8544	-91.4707	7/8/20	1	no	heterostelium_pallidum	NA	0	NA
THA1683	wd1-f-4	wattensaw_bayou	wattensaw_bayou	34.8544	-91.4707	7/8/20	1	yes	heterostelium_pallidum	2	0	NA
THA1684	wd1-g-1	wattensaw_bayou	wattensaw_bayou	34.8544	-91.4707	7/8/20	1	yes	heterostelium_pallidum	1	0	NA
THA1685	wd1-g-2	wattensaw_bayou	wattensaw_bayou	34.8544	-91.4707	7/8/20	1	no	heterostelium_pallidum	NA	0	NA
THA1686	wd1-h-1	wattensaw_bayou	wattensaw_bayou	34.8544	-91.4707	7/8/20	1	yes	heterostelium_pallidum	1	0	NA
THA1687	wd1-h-2	wattensaw_bayou	wattensaw_bayou	34.8544	-91.4707	7/8/20	1	no	heterostelium_pallidum	NA	1	achromobacter_xylosoxidans
THA1688	wd1-a-4	wattensaw_bayou	wattensaw_bayou	34.8544	-91.4707	7/8/20	1	no	polysphondylium_violaceum	NA	0	NA
THA1689	wd1-a-5	wattensaw_bayou	wattensaw_bayou	34.8544	-91.4707	7/8/20	1	no	polysphondylium_violaceum	NA	0	NA
THA1690	wd1-a-6	wattensaw_bayou	wattensaw_bayou	34.8544	-91.4707	7/8/20	1	yes	dictyostelium_purpureum	2	0	NA
THA1691	wd1-b-1	wattensaw_bayou	wattensaw_bayou	34.8544	-91.4707	7/8/20	1	no	polysphondylium_violaceum	NA	0	NA
THA1692	wd1-b-2	wattensaw_bayou	wattensaw_bayou	34.8544	-91.4707	7/8/20	1	yes	cavenderia_aureostipes	1	0	NA
THA1693	wd2-a-1	wattensaw_bayou	wattensaw_bayou	34.8544	-91.4707	7/8/20	1	no	polysphondylium_violaceum	NA	0	NA
THA1694	wd2-a-1	wattensaw_bayou	wattensaw_bayou	34.8544	-91.4707	7/8/20	1	no	heterostelium_pallidum	NA	0	NA
THA1695	wd2-a-2	wattensaw_bayou	wattensaw_bayou	34.8544	-91.4707	7/8/20	1	yes	heterostelium_pallidum	1	1	pandoraea_commovens
THA1696	wd2-a-3	wattensaw_bayou	wattensaw_bayou	34.8544	-91.4707	7/8/20	1	no	heterostelium_pallidum	NA	0	NA
THA1697	wd2-b-1	wattensaw_bayou	wattensaw_bayou	34.8544	-91.4707	7/8/20	1	no	polysphondylium_violaceum	NA	0	NA
THA1698	wd2-b-2	wattensaw_bayou	wattensaw_bayou	34.8544	-91.4707	7/8/20	1	no	heterostelium_pallidum	NA	0	NA
THA1699	wd2-b-3	wattensaw_bayou	wattensaw_bayou	34.8544	-91.4707	7/8/20	1	no	polysphondylium_violaceum	NA	0	NA
THA1700	wd2-b-4	wattensaw_bayou	wattensaw_bayou	34.8544	-91.4707	7/8/20	1	yes	heterostelium_pallidum	2	1	pandoraea_commovens
THA1701	wd2-c-1	wattensaw_bayou	wattensaw_bayou	34.8544	-91.4707	7/8/20	1	yes	dictyostelium_giganteum	NA	0	NA
THA1702	wd2-c-2	wattensaw_bayou	wattensaw_bayou	34.8544	-91.4707	7/8/20	1	no	polysphondylium_violaceum	NA	0	NA
THA1703	wd2-c-3	wattensaw_bayou	wattensaw_bayou	34.8544	-91.4707	7/8/20	1	no	heterostelium_pallidum	NA	0	NA
THA1704	wd2-c-4	wattensaw_bayou	wattensaw_bayou	34.8544	-91.4707	7/8/20	1	yes	heterostelium_pallidum	2	0	NA
THA1705	wd2-d-1	wattensaw_bayou	wattensaw_bayou	34.8544	-91.4707	7/8/20	1	no	heterostelium_pallidum	NA	0	NA
THA1706	wd2-d-2	wattensaw_bayou	wattensaw_bayou	34.8544	-91.4707	7/8/20	1	no	heterostelium_pallidum	NA	0	NA
THA1707	wd2-d-3	wattensaw_bayou	wattensaw_bayou	34.8544	-91.4707	7/8/20	1	no	heterostelium_pallidum	NA	1	NA
THA1708	wd2-d-4	wattensaw_bayou	wattensaw_bayou	34.8544	-91.4707	7/8/20	1	yes	heterostelium_pallidum	1	0	NA
THA1709	wd2-h-1	wattensaw_bayou	wattensaw_bayou	34.8544	-91.4707	7/8/20	1	no	dictyostelium_giganteum	NA	0	NA
THA1710	wd2-h-2	wattensaw_bayou	wattensaw_bayou	34.8544	-91.4707	7/8/20	1	no	dictyostelium_giganteum	NA	0	NA
THA1711	wd2-h-3	wattensaw_bayou	wattensaw_bayou	34.8544	-91.4707	7/8/20	1	no	dictyostelium_giganteum	NA	0	NA
THA1712	wd2-f-1	wattensaw_bayou	wattensaw_bayou	34.8544	-91.4707	7/8/20	1	no	dictyostelium_giganteum	NA	0	NA
THA1713	wd2-e-1	wattensaw_bayou	wattensaw_bayou	34.8544	-91.4707	7/8/20	1	yes	dictyostelium_giganteum	NA	0	NA
THA1714	wd2-g-1	wattensaw_bayou	wattensaw_bayou	34.8544	-91.4707	7/8/20	1	no	dictyostelium_giganteum	NA	0	NA
THA1715	t3	woolly_hollow_state_park	woolly_hollow_state_park	35.286972	-92.285504	2/1/21	1	no	dictyostelium_purpureum	NA	0	NA
THA1716	t3	woolly_hollow_state_park	woolly_hollow_state_park	35.286972	-92.285504	2/1/21	1	no	heterostelium_pallidum	NA	0	NA
THA1717	t3	woolly_hollow_state_park	woolly_hollow_state_park	35.286972	-92.285504	2/1/21	1	yes	heterostelium_pallidum	NA	0	NA
THA1718	ll3	woolly_hollow_state_park	woolly_hollow_state_park	35.286972	-92.285504	2/1/21	1	no	heterostelium_pallidum	NA	0	NA
THA1719	ll3	woolly_hollow_state_park	woolly_hollow_state_park	35.286972	-92.285504	2/1/21	1	no	dictyostelium_mucoroides	NA	0	NA
THA1720	t3	woolly_hollow_state_park	woolly_hollow_state_park	35.286972	-92.285504	2/1/21	1	no	dictyostelium_mucoroides	NA	0	NA
THA1721	t3	woolly_hollow_state_park	woolly_hollow_state_park	35.286972	-92.285504	2/1/21	1	no	dictyostelium_purpureum	NA	0	NA
THA1722	h_	woolly_hollow_state_park	woolly_hollow_state_park	35.286972	-92.285504	2/1/21	1	yes	dictyostelium_unclassified	NA	0	NA
THA1723	h_	woolly_hollow_state_park	woolly_hollow_state_park	35.286972	-92.285504	2/1/21	1	yes	cavenderia_aureostipes	1	0	NA
THA1724	t1	woolly_hollow_state_park	woolly_hollow_state_park	35.286972	-92.285504	2/1/21	1	yes	dictyostelium_mucoroides	NA	0	NA
THA1725	t1	woolly_hollow_state_park	woolly_hollow_state_park	35.286972	-92.285504	2/1/21	1	no	dictyostelium_mucoroides	NA	0	NA
THA1727	ll3	woolly_hollow_state_park	woolly_hollow_state_park	35.286972	-92.285504	2/1/21	1	no	polysphondylium_violaceum	NA	0	NA
THA1728	ll3	woolly_hollow_state_park	woolly_hollow_state_park	35.286972	-92.285504	2/1/21	1	no	heterostelium_pallidum	NA	0	NA
THA1729	ll3	woolly_hollow_state_park	woolly_hollow_state_park	35.286972	-92.285504	2/1/21	1	no	dictyostelium_mucoroides	NA	0	NA
THA1730	t3	woolly_hollow_state_park	woolly_hollow_state_park	35.286972	-92.285504	2/1/21	1	yes	raperostelium_lacteum	NA	0	NA
THA1731	t3	woolly_hollow_state_park	woolly_hollow_state_park	35.286972	-92.285504	2/1/21	1	no	heterostelium_pallidum	NA	0	NA
THA1732	t3	woolly_hollow_state_park	woolly_hollow_state_park	35.286972	-92.285504	2/1/21	1	no	heterostelium_pallidum	NA	0	NA
THA1733	t3	woolly_hollow_state_park	woolly_hollow_state_park	35.286972	-92.285504	2/1/21	1	yes	heterostelium_pallidum	NA	0	NA
THA1734	t3	woolly_hollow_state_park	woolly_hollow_state_park	35.286972	-92.285504	2/1/21	1	yes	heterostelium_pallidum	2	0	NA
THA1735	l3	woolly_hollow_state_park	woolly_hollow_state_park	35.286972	-92.285504	2/1/21	1	yes	polysphondylium_violaceum	1	0	NA
THA1736	l3	woolly_hollow_state_park	woolly_hollow_state_park	35.286972	-92.285504	2/1/21	1	no	polysphondylium_violaceum	NA	0	NA
THA1737	l3	woolly_hollow_state_park	woolly_hollow_state_park	35.286972	-92.285504	2/1/21	1	no	heterostelium_pallidum	NA	0	NA
THA1738	l3	woolly_hollow_state_park	woolly_hollow_state_park	35.286972	-92.285504	2/1/21	1	yes	heterostelium_pallidum	1	0	NA
THA1739	l3	woolly_hollow_state_park	woolly_hollow_state_park	35.286972	-92.285504	2/1/21	1	no	polysphondylium_violaceum	NA	0	NA
THA1740	l3	woolly_hollow_state_park	woolly_hollow_state_park	35.286972	-92.285504	2/1/21	1	no	polysphondylium_violaceum	NA	0	NA
THA1741	l3	woolly_hollow_state_park	woolly_hollow_state_park	35.286972	-92.285504	2/1/21	1	no	heterostelium_pallidum	NA	0	NA
THA1742	l3	woolly_hollow_state_park	woolly_hollow_state_park	35.286972	-92.285504	2/1/21	1	no	dictyostelium_purpureum	NA	0	NA
THA1743	l3	woolly_hollow_state_park	woolly_hollow_state_park	35.286972	-92.285504	2/1/21	1	no	dictyostelium_purpureum	NA	0	NA
THA1744	h_	woolly_hollow_state_park	woolly_hollow_state_park	35.286972	-92.285504	2/1/21	1	yes	dictyostelium_unclassified	NA	0	NA
THA1745	h_	woolly_hollow_state_park	woolly_hollow_state_park	35.286972	-92.285504	2/1/21	1	yes	dictyostelium_unclassified	NA	0	NA
THA1746	h_	woolly_hollow_state_park	woolly_hollow_state_park	35.286972	-92.285504	2/1/21	1	no	dictyostelium_mucoroides	NA	0	NA
THA1747	h_	woolly_hollow_state_park	woolly_hollow_state_park	35.286972	-92.285504	2/1/21	1	no	dictyostelium_mucoroides	NA	0	NA
THA1748	h_	woolly_hollow_state_park	woolly_hollow_state_park	35.286972	-92.285504	2/1/21	1	no	heterostelium_pallidum	NA	0	NA
THA1749	h_	woolly_hollow_state_park	woolly_hollow_state_park	35.286972	-92.285504	2/1/21	1	no	heterostelium_pallidum	NA	0	NA
THA1750	h_	woolly_hollow_state_park	woolly_hollow_state_park	35.286972	-92.285504	2/1/21	1	yes	dictyostelium_purpureum	3	0	NA
THA1751	ll2	woolly_hollow_state_park	woolly_hollow_state_park	35.286972	-92.285504	2/1/21	1	yes	dictyostelium_mucoroides	NA	0	NA
THA1752	ll2	woolly_hollow_state_park	woolly_hollow_state_park	35.286972	-92.285504	2/1/21	1	no	dictyostelium_mucoroides	NA	0	NA
THA1753	ll2	woolly_hollow_state_park	woolly_hollow_state_park	35.286972	-92.285504	2/1/21	1	no	dictyostelium_mucoroides	NA	0	NA
THA1754	t2	woolly_hollow_state_park	woolly_hollow_state_park	35.286972	-92.285504	2/1/21	1	yes	raperostelium_lacteum	NA	0	NA
THA1755	t2	woolly_hollow_state_park	woolly_hollow_state_park	35.286972	-92.285504	2/1/21	1	no	heterostelium_pallidum	NA	0	NA
THA1756	t2	woolly_hollow_state_park	woolly_hollow_state_park	35.286972	-92.285504	2/1/21	1	no	heterostelium_pallidum	NA	0	NA
THA1757	t2	woolly_hollow_state_park	woolly_hollow_state_park	35.286972	-92.285504	2/1/21	1	no	dictyostelium_giganteum	NA	0	NA
THA1758	t2	woolly_hollow_state_park	woolly_hollow_state_park	35.286972	-92.285504	2/1/21	1	no	heterostelium_pallidum	NA	0	NA
THA1759	t2	woolly_hollow_state_park	woolly_hollow_state_park	35.286972	-92.285504	2/1/21	1	yes	dictyostelium_mucoroides	NA	0	NA
THA1760	t2	woolly_hollow_state_park	woolly_hollow_state_park	35.286972	-92.285504	2/1/21	1	no	heterostelium_pallidum	NA	0	NA
THA1761	l2	woolly_hollow_state_park	woolly_hollow_state_park	35.286972	-92.285504	2/1/21	1	no	dictyostelium_mucoroides	NA	0	NA
THA1762	l2	woolly_hollow_state_park	woolly_hollow_state_park	35.286972	-92.285504	2/1/21	1	yes	heterostelium_pallidum	NA	0	NA
THA1763	l2	woolly_hollow_state_park	woolly_hollow_state_park	35.286972	-92.285504	2/1/21	1	no	heterostelium_pallidum	NA	0	NA
THA1764	l2	woolly_hollow_state_park	woolly_hollow_state_park	35.286972	-92.285504	2/1/21	1	no	heterostelium_pallidum	NA	0	NA
THA1765	l2	woolly_hollow_state_park	woolly_hollow_state_park	35.286972	-92.285504	2/1/21	1	no	heterostelium_pallidum	NA	0	NA
THA1766	l2	woolly_hollow_state_park	woolly_hollow_state_park	35.286972	-92.285504	2/1/21	1	yes	heterostelium_pallidum	2	0	NA
THA1767	l2	woolly_hollow_state_park	woolly_hollow_state_park	35.286972	-92.285504	2/1/21	1	yes	dictyostelium_mucoroides	NA	0	NA
THA1768	ll1	woolly_hollow_state_park	woolly_hollow_state_park	35.286972	-92.285504	2/1/21	1	no	dictyostelium_purpureum	NA	0	NA
THA1769	ll1	woolly_hollow_state_park	woolly_hollow_state_park	35.286972	-92.285504	2/1/21	1	no	heterostelium_pallidum	NA	0	NA
THA1770	ll1	woolly_hollow_state_park	woolly_hollow_state_park	35.286972	-92.285504	2/1/21	1	no	heterostelium_pallidum	NA	0	NA
THA1771	ll1	woolly_hollow_state_park	woolly_hollow_state_park	35.286972	-92.285504	2/1/21	1	yes	heterostelium_pallidum	NA	0	NA
THA1772	ll1	woolly_hollow_state_park	woolly_hollow_state_park	35.286972	-92.285504	2/1/21	1	no	heterostelium_pallidum	NA	0	NA
THA1773	t1	woolly_hollow_state_park	woolly_hollow_state_park	35.286972	-92.285504	2/1/21	1	no	dictyostelium_mucoroides	NA	0	NA
THA1774	t1	woolly_hollow_state_park	woolly_hollow_state_park	35.286972	-92.285504	2/1/21	1	no	dictyostelium_mucoroides	NA	0	NA
THA1775	t1	woolly_hollow_state_park	woolly_hollow_state_park	35.286972	-92.285504	2/1/21	1	yes	dictyostelium_mucoroides	NA	0	NA
THA1776	t1	woolly_hollow_state_park	woolly_hollow_state_park	35.286972	-92.285504	2/1/21	1	yes	dictyostelium_mucoroides	NA	0	NA
THA1777	t1	woolly_hollow_state_park	woolly_hollow_state_park	35.286972	-92.285504	2/1/21	1	yes	dictyostelium_mucoroides	NA	0	NA
THA1778	t1	woolly_hollow_state_park	woolly_hollow_state_park	35.286972	-92.285504	2/1/21	1	yes	dictyostelium_mucoroides	NA	0	NA
THA1779	l1	woolly_hollow_state_park	woolly_hollow_state_park	35.286972	-92.285504	2/1/21	1	no	dictyostelium_giganteum	NA	0	NA
THA1780	l1	woolly_hollow_state_park	woolly_hollow_state_park	35.286972	-92.285504	2/1/21	1	no	dictyostelium_giganteum	NA	0	NA
THA1781	l1	woolly_hollow_state_park	woolly_hollow_state_park	35.286972	-92.285504	2/1/21	1	no	dictyostelium_giganteum	NA	0	NA
THA1782	l1	woolly_hollow_state_park	woolly_hollow_state_park	35.286972	-92.285504	2/1/21	1	yes	dictyostelium_giganteum	NA	0	NA
THA1783	l1	woolly_hollow_state_park	woolly_hollow_state_park	35.286972	-92.285504	2/1/21	1	no	dictyostelium_mucoroides	NA	0	NA
THA1784	l1	woolly_hollow_state_park	woolly_hollow_state_park	35.286972	-92.285504	2/1/21	1	no	dictyostelium_giganteum	NA	0	NA
THA1785	l1	woolly_hollow_state_park	woolly_hollow_state_park	35.286972	-92.285504	2/1/21	1	no	dictyostelium_giganteum	NA	0	NA
THA1786	l1	woolly_hollow_state_park	woolly_hollow_state_park	35.286972	-92.285504	2/1/21	1	no	heterostelium_pallidum	NA	0	NA
THA1788	l1	woolly_hollow_state_park	woolly_hollow_state_park	35.286972	-92.285504	5/1/21	1	no	heterostelium_pallidum	NA	0	NA
THA1791	ll1	woolly_hollow_state_park	woolly_hollow_state_park	35.286972	-92.285504	5/1/21	1	no	dictyostelium_giganteum	NA	0	NA
THA1792	ll1	woolly_hollow_state_park	woolly_hollow_state_park	35.286972	-92.285504	5/1/21	1	no	dictyostelium_giganteum	NA	0	NA
THA1793	t1	woolly_hollow_state_park	woolly_hollow_state_park	35.286972	-92.285504	5/1/21	1	no	dictyostelium_giganteum	NA	0	NA
THA1794	t1	woolly_hollow_state_park	woolly_hollow_state_park	35.286972	-92.285504	5/1/21	1	no	dictyostelium_giganteum	NA	0	NA
THA1795	t1	woolly_hollow_state_park	woolly_hollow_state_park	35.286972	-92.285504	5/1/21	1	no	dictyostelium_giganteum	NA	0	NA
THA1796	t1	woolly_hollow_state_park	woolly_hollow_state_park	35.286972	-92.285504	5/1/21	1	no	dictyostelium_giganteum	NA	0	NA
THA1797	t1	woolly_hollow_state_park	woolly_hollow_state_park	35.286972	-92.285504	5/1/21	1	yes	dictyostelium_mucoroides	NA	0	NA
THA1798	t1	woolly_hollow_state_park	woolly_hollow_state_park	35.286972	-92.285504	5/1/21	1	yes	dictyostelium_mucoroides	NA	0	NA
THA1799	l2.4	woolly_hollow_state_park	woolly_hollow_state_park	35.286972	-92.285504	5/1/21	1	no	dictyostelium_giganteum	NA	0	NA
THA1800	l2.3	woolly_hollow_state_park	woolly_hollow_state_park	35.286972	-92.285504	5/1/21	1	no	dictyostelium_giganteum	NA	0	NA
THA1801	l2.3	woolly_hollow_state_park	woolly_hollow_state_park	35.286972	-92.285504	5/1/21	1	no	dictyostelium_giganteum	NA	0	NA
THA1802	t2.5	woolly_hollow_state_park	woolly_hollow_state_park	35.286972	-92.285504	5/1/21	1	no	heterostelium_pallidum	NA	0	NA
THA1803	t2.5	woolly_hollow_state_park	woolly_hollow_state_park	35.286972	-92.285504	5/1/21	1	no	heterostelium_pallidum	NA	0	NA
THA1804	l2.6	woolly_hollow_state_park	woolly_hollow_state_park	35.286972	-92.285504	5/1/21	1	yes	dictyostelium_unclassified	NA	0	NA
THA1805	l2.6	woolly_hollow_state_park	woolly_hollow_state_park	35.286972	-92.285504	5/1/21	1	yes	dictyostelium_mucoroides	NA	0	NA
THA1806	h2.2	woolly_hollow_state_park	woolly_hollow_state_park	35.286972	-92.285504	5/1/21	1	yes	dictyostelium_unclassified	NA	0	NA
THA1807	h2.5	woolly_hollow_state_park	woolly_hollow_state_park	35.286972	-92.285504	5/1/21	1	yes	dictyostelium_unclassified	NA	0	NA
THA1808	h2.5	woolly_hollow_state_park	woolly_hollow_state_park	35.286972	-92.285504	5/1/21	1	no	dictyostelium_giganteum	NA	0	NA
THA1809	h2.5	woolly_hollow_state_park	woolly_hollow_state_park	35.286972	-92.285504	5/1/21	1	yes	dictyostelium_unclassified	NA	0	NA
THA1810	t3.1	woolly_hollow_state_park	woolly_hollow_state_park	35.286972	-92.285504	5/1/21	1	no	heterostelium_pallidum	NA	0	NA
THA1811	t3.4	woolly_hollow_state_park	woolly_hollow_state_park	35.286972	-92.285504	5/1/21	1	no	heterostelium_pallidum	NA	0	NA
THA1812	t3.5	woolly_hollow_state_park	woolly_hollow_state_park	35.286972	-92.285504	5/1/21	1	yes	dictyostelium_giganteum	NA	0	NA
THA1813	l3.3	woolly_hollow_state_park	woolly_hollow_state_park	35.286972	-92.285504	5/1/21	1	no	heterostelium_pallidum	NA	0	NA
THA1814	l3.3	woolly_hollow_state_park	woolly_hollow_state_park	35.286972	-92.285504	5/1/21	1	no	dictyostelium_giganteum	NA	0	NA
THA1815	l3.2	woolly_hollow_state_park	woolly_hollow_state_park	35.286972	-92.285504	5/1/21	1	yes	dictyostelium_mucoroides	NA	0	NA
THA1816	ll3.4	woolly_hollow_state_park	woolly_hollow_state_park	35.286972	-92.285504	5/1/21	1	no	dictyostelium_mucoroides	NA	0	NA
THA1817	h2.4	woolly_hollow_state_park	woolly_hollow_state_park	35.286972	-92.285504	5/1/21	1	yes	dictyostelium_unclassified	NA	0	NA
THA1818	h2.4	woolly_hollow_state_park	woolly_hollow_state_park	35.286972	-92.285504	5/1/21	1	yes	dictyostelium_unclassified	NA	0	NA
THA1819	h2.4	woolly_hollow_state_park	woolly_hollow_state_park	35.286972	-92.285504	5/1/21	1	yes	dictyostelium_unclassified	NA	0	NA
THA1820	h2.4	woolly_hollow_state_park	woolly_hollow_state_park	35.286972	-92.285504	5/1/21	1	yes	dictyostelium_unclassified	NA	0	NA
THA1821	h2.4	woolly_hollow_state_park	woolly_hollow_state_park	35.286972	-92.285504	5/1/21	1	no	dictyostelium_unclassified	NA	0	NA
THA1822	h2.3	woolly_hollow_state_park	woolly_hollow_state_park	35.286972	-92.285504	5/1/21	1	yes	dictyostelium_unclassified	NA	0	NA
THA1823	h2.3	woolly_hollow_state_park	woolly_hollow_state_park	35.286972	-92.285504	5/1/21	1	yes	dictyostelium_unclassified	NA	0	NA
THA1824	h2.3	woolly_hollow_state_park	woolly_hollow_state_park	35.286972	-92.285504	5/1/21	1	yes	dictyostelium_unclassified	NA	0	NA
THA1825	h2.3	woolly_hollow_state_park	woolly_hollow_state_park	35.286972	-92.285504	5/1/21	1	yes	dictyostelium_unclassified	NA	0	NA
THA1826	h2.3	woolly_hollow_state_park	woolly_hollow_state_park	35.286972	-92.285504	5/1/21	1	no	dictyostelium_unclassified	NA	0	NA
THA1827	h2.5	woolly_hollow_state_park	woolly_hollow_state_park	35.286972	-92.285504	5/1/21	1	yes	dictyostelium_unclassified	NA	0	NA
THA1828	h2.5	woolly_hollow_state_park	woolly_hollow_state_park	35.286972	-92.285504	5/1/21	1	no	dictyostelium_unclassified	NA	0	NA
THA1829	h2.5	woolly_hollow_state_park	woolly_hollow_state_park	35.286972	-92.285504	5/1/21	1	no	dictyostelium_mucoroides	NA	0	NA
THA1830	h2.5	woolly_hollow_state_park	woolly_hollow_state_park	35.286972	-92.285504	5/1/21	1	no	dictyostelium_giganteum	NA	0	NA
THA1831	h2.1	woolly_hollow_state_park	woolly_hollow_state_park	35.286972	-92.285504	5/1/21	1	no	dictyostelium_mucoroides	NA	0	NA
THA1832	h2.2	woolly_hollow_state_park	woolly_hollow_state_park	35.286972	-92.285504	5/1/21	1	no	dictyostelium_giganteum	NA	0	NA
THA1833	h2.2	woolly_hollow_state_park	woolly_hollow_state_park	35.286972	-92.285504	5/1/21	1	yes	dictyostelium_unclassified	NA	0	NA
THA1834	h2.2	woolly_hollow_state_park	woolly_hollow_state_park	35.286972	-92.285504	5/1/21	1	yes	dictyostelium_mucoroides	NA	0	NA
THA1835	h2.5	woolly_hollow_state_park	woolly_hollow_state_park	35.286972	-92.285504	5/1/21	1	no	dictyostelium_giganteum	NA	0	NA
THA1836	t3	woolly_hollow_state_park	woolly_hollow_state_park	35.286972	-92.285504	8/1/21	1	no	dictyostelium_giganteum	NA	0	NA
THA1837	t3	woolly_hollow_state_park	woolly_hollow_state_park	35.286972	-92.285504	8/1/21	1	no	dictyostelium_giganteum	NA	0	NA
THA1838	t3	woolly_hollow_state_park	woolly_hollow_state_park	35.286972	-92.285504	8/1/21	1	no	dictyostelium_giganteum	NA	0	NA
THA1839	t3	woolly_hollow_state_park	woolly_hollow_state_park	35.286972	-92.285504	8/1/21	1	no	dictyostelium_giganteum	NA	0	NA
THA1840	t3	woolly_hollow_state_park	woolly_hollow_state_park	35.286972	-92.285504	8/1/21	1	no	heterostelium_pallidum	NA	0	NA
THA1841	t3	woolly_hollow_state_park	woolly_hollow_state_park	35.286972	-92.285504	8/1/21	1	no	dictyostelium_giganteum	NA	0	NA
THA1842	t3	woolly_hollow_state_park	woolly_hollow_state_park	35.286972	-92.285504	8/1/21	1	no	dictyostelium_giganteum	NA	0	NA
THA1843	t3	woolly_hollow_state_park	woolly_hollow_state_park	35.286972	-92.285504	8/1/21	1	no	dictyostelium_giganteum	NA	0	NA
THA1844	t3	woolly_hollow_state_park	woolly_hollow_state_park	35.286972	-92.285504	8/1/21	1	no	dictyostelium_giganteum	NA	0	NA
THA1845	t3	woolly_hollow_state_park	woolly_hollow_state_park	35.286972	-92.285504	8/1/21	1	no	dictyostelium_giganteum	NA	0	NA
THA1846	t3	woolly_hollow_state_park	woolly_hollow_state_park	35.286972	-92.285504	8/1/21	1	no	dictyostelium_giganteum	NA	0	NA
THA1847	t3	woolly_hollow_state_park	woolly_hollow_state_park	35.286972	-92.285504	8/1/21	1	no	dictyostelium_giganteum	NA	0	NA
THA1848	t3	woolly_hollow_state_park	woolly_hollow_state_park	35.286972	-92.285504	8/1/21	1	no	dictyostelium_giganteum	NA	0	NA
THA1849	l3	woolly_hollow_state_park	woolly_hollow_state_park	35.286972	-92.285504	8/1/21	1	no	polysphondylium_violaceum	NA	0	NA
THA1850	l3	woolly_hollow_state_park	woolly_hollow_state_park	35.286972	-92.285504	8/1/21	1	no	polysphondylium_violaceum	NA	0	NA
THA1851	l3	woolly_hollow_state_park	woolly_hollow_state_park	35.286972	-92.285504	8/1/21	1	no	dictyostelium_giganteum	NA	0	NA
THA1852	l3	woolly_hollow_state_park	woolly_hollow_state_park	35.286972	-92.285504	8/1/21	1	no	heterostelium_pallidum	NA	0	NA
THA1853	l3	woolly_hollow_state_park	woolly_hollow_state_park	35.286972	-92.285504	8/1/21	1	no	polysphondylium_violaceum	NA	0	NA
THA1854	l3	woolly_hollow_state_park	woolly_hollow_state_park	35.286972	-92.285504	8/1/21	1	no	polysphondylium_violaceum	NA	0	NA
THA1855	l3	woolly_hollow_state_park	woolly_hollow_state_park	35.286972	-92.285504	8/1/21	1	no	heterostelium_pallidum	NA	0	NA
THA1856	l3	woolly_hollow_state_park	woolly_hollow_state_park	35.286972	-92.285504	8/1/21	1	no	heterostelium_pallidum	NA	0	NA
THA1857	l3	woolly_hollow_state_park	woolly_hollow_state_park	35.286972	-92.285504	8/1/21	1	no	polysphondylium_violaceum	NA	0	NA
THA1858	l3	woolly_hollow_state_park	woolly_hollow_state_park	35.286972	-92.285504	8/1/21	1	no	polysphondylium_violaceum	NA	0	NA
THA1859	l3	woolly_hollow_state_park	woolly_hollow_state_park	35.286972	-92.285504	8/1/21	1	no	dictyostelium_giganteum	NA	0	NA
THA1860	l3	woolly_hollow_state_park	woolly_hollow_state_park	35.286972	-92.285504	8/1/21	1	yes	heterostelium_pallidum	NA	0	NA
THA1861	t2	woolly_hollow_state_park	woolly_hollow_state_park	35.286972	-92.285504	8/1/21	1	yes	dictyostelium_purpureum	3	0	NA
THA1862	t2	woolly_hollow_state_park	woolly_hollow_state_park	35.286972	-92.285504	8/1/21	1	yes	dictyostelium_giganteum	NA	0	NA
THA1863	t2	woolly_hollow_state_park	woolly_hollow_state_park	35.286972	-92.285504	8/1/21	1	no	dictyostelium_giganteum	NA	0	NA
THA1864	t2	woolly_hollow_state_park	woolly_hollow_state_park	35.286972	-92.285504	8/1/21	1	no	dictyostelium_purpureum	NA	0	NA
THA1865	t2	woolly_hollow_state_park	woolly_hollow_state_park	35.286972	-92.285504	8/1/21	1	no	dictyostelium_purpureum	NA	0	NA
THA1866	t2	woolly_hollow_state_park	woolly_hollow_state_park	35.286972	-92.285504	8/1/21	1	no	dictyostelium_giganteum	NA	0	NA
THA1867	t2	woolly_hollow_state_park	woolly_hollow_state_park	35.286972	-92.285504	8/1/21	1	yes	raperostelium_lacteum	NA	0	NA
THA1868	t2	woolly_hollow_state_park	woolly_hollow_state_park	35.286972	-92.285504	8/1/21	1	yes	raperostelium_lacteum	NA	0	NA
THA1869	t2	woolly_hollow_state_park	woolly_hollow_state_park	35.286972	-92.285504	8/1/21	1	no	dictyostelium_purpureum	NA	0	NA
THA1870	t2	woolly_hollow_state_park	woolly_hollow_state_park	35.286972	-92.285504	8/1/21	1	no	dictyostelium_giganteum	NA	0	NA
THA1871	h_	woolly_hollow_state_park	woolly_hollow_state_park	35.286972	-92.285504	8/1/21	1	no	dictyostelium_purpureum	NA	0	NA
THA1872	h_	woolly_hollow_state_park	woolly_hollow_state_park	35.286972	-92.285504	8/1/21	1	no	dictyostelium_purpureum	NA	0	NA
THA1873	h_	woolly_hollow_state_park	woolly_hollow_state_park	35.286972	-92.285504	8/1/21	1	no	dictyostelium_purpureum	NA	0	NA
THA1874	h_	woolly_hollow_state_park	woolly_hollow_state_park	35.286972	-92.285504	8/1/21	1	no	dictyostelium_purpureum	NA	0	NA
THA1875	h_	woolly_hollow_state_park	woolly_hollow_state_park	35.286972	-92.285504	8/1/21	1	yes	cavenderia_aureostipes	1	0	NA
THA1876	h_	woolly_hollow_state_park	woolly_hollow_state_park	35.286972	-92.285504	8/1/21	1	no	polysphondylium_violaceum	NA	0	NA
THA1877	h_	woolly_hollow_state_park	woolly_hollow_state_park	35.286972	-92.285504	8/1/21	1	yes	cavenderia_aureostipes	1	0	NA
THA1878	h_	woolly_hollow_state_park	woolly_hollow_state_park	35.286972	-92.285504	8/1/21	1	no	dictyostelium_giganteum	NA	0	NA
THA1879	h_	woolly_hollow_state_park	woolly_hollow_state_park	35.286972	-92.285504	8/1/21	1	no	dictyostelium_giganteum	NA	0	NA
THA1880	h_	woolly_hollow_state_park	woolly_hollow_state_park	35.286972	-92.285504	8/1/21	1	no	polysphondylium_violaceum	NA	0	NA
THA1881	h_	woolly_hollow_state_park	woolly_hollow_state_park	35.286972	-92.285504	8/1/21	1	no	polysphondylium_violaceum	NA	0	NA
THA1882	h_	woolly_hollow_state_park	woolly_hollow_state_park	35.286972	-92.285504	8/1/21	1	no	dictyostelium_unclassified	NA	0	NA
THA1883	h_	woolly_hollow_state_park	woolly_hollow_state_park	35.286972	-92.285504	8/1/21	1	yes	dictyostelium_unclassified	NA	0	NA
THA1884	ll2	woolly_hollow_state_park	woolly_hollow_state_park	35.286972	-92.285504	8/1/21	1	no	dictyostelium_purpureum	NA	0	NA
THA1885	ll2	woolly_hollow_state_park	woolly_hollow_state_park	35.286972	-92.285504	8/1/21	1	no	dictyostelium_purpureum	NA	0	NA
THA1886	ll2	woolly_hollow_state_park	woolly_hollow_state_park	35.286972	-92.285504	8/1/21	1	no	heterostelium_pallidum	NA	0	NA
THA1887	ll2	woolly_hollow_state_park	woolly_hollow_state_park	35.286972	-92.285504	8/1/21	1	no	heterostelium_pallidum	NA	0	NA
THA1888	ll2	woolly_hollow_state_park	woolly_hollow_state_park	35.286972	-92.285504	8/1/21	1	no	dictyostelium_purpureum	NA	0	NA
THA1889	ll2	woolly_hollow_state_park	woolly_hollow_state_park	35.286972	-92.285504	8/1/21	1	no	heterostelium_pallidum	NA	0	NA
THA1890	ll2	woolly_hollow_state_park	woolly_hollow_state_park	35.286972	-92.285504	8/1/21	1	no	dictyostelium_giganteum	NA	0	NA
THA1891	ll2	woolly_hollow_state_park	woolly_hollow_state_park	35.286972	-92.285504	8/1/21	1	no	dictyostelium_giganteum	NA	0	NA
THA1892	ll2	woolly_hollow_state_park	woolly_hollow_state_park	35.286972	-92.285504	8/1/21	1	yes	heterostelium_pallidum	NA	0	NA
THA1893	ll2	woolly_hollow_state_park	woolly_hollow_state_park	35.286972	-92.285504	8/1/21	1	no	dictyostelium_giganteum	NA	0	NA
THA1894	ll2	woolly_hollow_state_park	woolly_hollow_state_park	35.286972	-92.285504	8/1/21	1	no	heterostelium_pallidum	NA	0	NA
THA1895	ll2	woolly_hollow_state_park	woolly_hollow_state_park	35.286972	-92.285504	8/1/21	1	no	polysphondylium_violaceum	NA	0	NA
THA1896	ll2	woolly_hollow_state_park	woolly_hollow_state_park	35.286972	-92.285504	8/1/21	1	no	polysphondylium_violaceum	NA	0	NA
THA1897	ll2	woolly_hollow_state_park	woolly_hollow_state_park	35.286972	-92.285504	8/1/21	1	no	heterostelium_pallidum	NA	0	NA
THA1898	ll2	woolly_hollow_state_park	woolly_hollow_state_park	35.286972	-92.285504	8/1/21	1	no	heterostelium_pallidum	NA	0	NA
THA1899	t1	woolly_hollow_state_park	woolly_hollow_state_park	35.286972	-92.285504	8/1/21	1	no	heterostelium_pallidum	NA	0	NA
THA1900	t1	woolly_hollow_state_park	woolly_hollow_state_park	35.286972	-92.285504	8/1/21	1	yes	heterostelium_pallidum	NA	0	NA
THA1901	t1	woolly_hollow_state_park	woolly_hollow_state_park	35.286972	-92.285504	8/1/21	1	no	heterostelium_pallidum	NA	0	NA
THA1902	t1	woolly_hollow_state_park	woolly_hollow_state_park	35.286972	-92.285504	8/1/21	1	no	heterostelium_pallidum	NA	0	NA
THA1903	t1	woolly_hollow_state_park	woolly_hollow_state_park	35.286972	-92.285504	8/1/21	1	yes	heterostelium_pallidum	NA	0	NA
THA1904	t1	woolly_hollow_state_park	woolly_hollow_state_park	35.286972	-92.285504	8/1/21	1	no	heterostelium_pallidum	NA	0	NA
THA1905	t1	woolly_hollow_state_park	woolly_hollow_state_park	35.286972	-92.285504	8/1/21	1	no	heterostelium_pallidum	NA	0	NA
THA1906	t1	woolly_hollow_state_park	woolly_hollow_state_park	35.286972	-92.285504	8/1/21	1	yes	dictyostelium_unclassified	NA	0	NA
THA1907	t1	woolly_hollow_state_park	woolly_hollow_state_park	35.286972	-92.285504	8/1/21	1	yes	dictyostelium_purpureum	NA	0	NA
THA1908	t1	woolly_hollow_state_park	woolly_hollow_state_park	35.286972	-92.285504	8/1/21	1	no	heterostelium_pallidum	NA	0	NA
THA1909	t1	woolly_hollow_state_park	woolly_hollow_state_park	35.286972	-92.285504	8/1/21	1	no	heterostelium_pallidum	NA	0	NA
THA1910	t1	woolly_hollow_state_park	woolly_hollow_state_park	35.286972	-92.285504	8/1/21	1	yes	raperostelium_lacteum	NA	0	NA
THA1911	t1	woolly_hollow_state_park	woolly_hollow_state_park	35.286972	-92.285504	8/1/21	1	yes	raperostelium_lacteum	NA	0	NA
THA1912	t1	woolly_hollow_state_park	woolly_hollow_state_park	35.286972	-92.285504	8/1/21	1	yes	raperostelium_lacteum	NA	0	NA
THA1913	l1	woolly_hollow_state_park	woolly_hollow_state_park	35.286972	-92.285504	8/1/21	1	no	dictyostelium_giganteum	NA	0	NA
THA1914	l1	woolly_hollow_state_park	woolly_hollow_state_park	35.286972	-92.285504	8/1/21	1	no	dictyostelium_giganteum	NA	0	NA
THA1915	l1	woolly_hollow_state_park	woolly_hollow_state_park	35.286972	-92.285504	8/1/21	1	no	heterostelium_pallidum	NA	0	NA
THA1916	l1	woolly_hollow_state_park	woolly_hollow_state_park	35.286972	-92.285504	8/1/21	1	no	heterostelium_pallidum	NA	0	NA
THA1917	l1	woolly_hollow_state_park	woolly_hollow_state_park	35.286972	-92.285504	8/1/21	1	no	heterostelium_pallidum	NA	0	NA
THA1918	l1	woolly_hollow_state_park	woolly_hollow_state_park	35.286972	-92.285504	8/1/21	1	no	heterostelium_pallidum	NA	0	NA
THA1919	l1	woolly_hollow_state_park	woolly_hollow_state_park	35.286972	-92.285504	8/1/21	1	yes	heterostelium_pallidum	NA	0	NA
THA1920	l1	woolly_hollow_state_park	woolly_hollow_state_park	35.286972	-92.285504	8/1/21	1	no	heterostelium_pallidum	NA	0	NA
THA1921	l1	woolly_hollow_state_park	woolly_hollow_state_park	35.286972	-92.285504	8/1/21	1	no	heterostelium_pallidum	NA	0	NA
THA1922	l1	woolly_hollow_state_park	woolly_hollow_state_park	35.286972	-92.285504	8/1/21	1	yes	dictyostelium_purpureum	NA	0	NA
THA1923	l1	woolly_hollow_state_park	woolly_hollow_state_park	35.286972	-92.285504	8/1/21	1	no	heterostelium_pallidum	NA	0	NA
THA1924	l1	woolly_hollow_state_park	woolly_hollow_state_park	35.286972	-92.285504	8/1/21	1	no	heterostelium_pallidum	NA	0	NA
THA1925	l1	woolly_hollow_state_park	woolly_hollow_state_park	35.286972	-92.285504	8/1/21	1	no	heterostelium_pallidum	NA	0	NA
THA1926	l1	woolly_hollow_state_park	woolly_hollow_state_park	35.286972	-92.285504	8/1/21	1	no	heterostelium_pallidum	NA	0	NA
THA1927	l1	woolly_hollow_state_park	woolly_hollow_state_park	35.286972	-92.285504	8/1/21	1	yes	heterostelium_pallidum	1	0	NA
THA1928	l1	woolly_hollow_state_park	woolly_hollow_state_park	35.286972	-92.285504	8/1/21	1	no	heterostelium_pallidum	NA	0	NA
THA1929	l1	woolly_hollow_state_park	woolly_hollow_state_park	35.286972	-92.285504	8/1/21	1	no	heterostelium_pallidum	NA	0	NA
THA1930	l1	woolly_hollow_state_park	woolly_hollow_state_park	35.286972	-92.285504	8/1/21	1	no	dictyostelium_purpureum	NA	0	NA
THA1931	l1	woolly_hollow_state_park	woolly_hollow_state_park	35.286972	-92.285504	8/1/21	1	yes	dictyostelium_purpureum	NA	0	NA
THA1932	l1	woolly_hollow_state_park	woolly_hollow_state_park	35.286972	-92.285504	8/1/21	1	no	polysphondylium_violaceum	NA	0	NA
THA1933	l1	woolly_hollow_state_park	woolly_hollow_state_park	35.286972	-92.285504	8/1/21	1	yes	polysphondylium_violaceum	2	0	NA
THA1934	l1	woolly_hollow_state_park	woolly_hollow_state_park	35.286972	-92.285504	8/1/21	1	yes	dictyostelium_purpureum	NA	0	NA
THA1935	l1	woolly_hollow_state_park	woolly_hollow_state_park	35.286972	-92.285504	8/1/21	1	yes	heterostelium_pallidum	NA	0	NA
THA1936	l1	woolly_hollow_state_park	woolly_hollow_state_park	35.286972	-92.285504	8/1/21	1	yes	dictyostelium_purpureum	NA	0	NA
THA1937	l1	woolly_hollow_state_park	woolly_hollow_state_park	35.286972	-92.285504	8/1/21	1	no	heterostelium_pallidum	NA	0	NA
THA1938	l1	woolly_hollow_state_park	woolly_hollow_state_park	35.286972	-92.285504	8/1/21	1	no	heterostelium_pallidum	NA	0	NA
THA1939	l1	woolly_hollow_state_park	woolly_hollow_state_park	35.286972	-92.285504	8/1/21	1	no	dictyostelium_purpureum	NA	0	NA
THA1940	l1	woolly_hollow_state_park	woolly_hollow_state_park	35.286972	-92.285504	8/1/21	1	no	dictyostelium_purpureum	NA	0	NA
THA1941	l1	woolly_hollow_state_park	woolly_hollow_state_park	35.286972	-92.285504	8/1/21	1	yes	dictyostelium_giganteum	NA	0	NA
THA1942	l1	woolly_hollow_state_park	woolly_hollow_state_park	35.286972	-92.285504	8/1/21	1	no	dictyostelium_purpureum	NA	0	NA
THA1943	l1	woolly_hollow_state_park	woolly_hollow_state_park	35.286972	-92.285504	8/1/21	1	no	heterostelium_pallidum	NA	0	NA
THA1944	l1	woolly_hollow_state_park	woolly_hollow_state_park	35.286972	-92.285504	8/1/21	1	no	dictyostelium_purpureum	NA	0	NA
THA1945	l1	woolly_hollow_state_park	woolly_hollow_state_park	35.286972	-92.285504	8/1/21	1	no	heterostelium_pallidum	NA	0	NA
THA1946	l1	woolly_hollow_state_park	woolly_hollow_state_park	35.286972	-92.285504	8/1/21	1	yes	dictyostelium_giganteum	NA	0	NA
THA1947	l1	woolly_hollow_state_park	woolly_hollow_state_park	35.286972	-92.285504	8/1/21	1	no	dictyostelium_purpureum	NA	0	NA
THA1948	l1	woolly_hollow_state_park	woolly_hollow_state_park	35.286972	-92.285504	8/1/21	1	no	heterostelium_pallidum	NA	0	NA
THA1949	l1	woolly_hollow_state_park	woolly_hollow_state_park	35.286972	-92.285504	8/1/21	1	no	heterostelium_pallidum	NA	0	NA
THA1950	t3.4	woolly_hollow_state_park	woolly_hollow_state_park	35.286972	-92.285504	11/1/21	1	no	heterostelium_pallidum	NA	0	NA
THA1951	t3.3	woolly_hollow_state_park	woolly_hollow_state_park	35.286972	-92.285504	11/1/21	1	no	heterostelium_pallidum	NA	0	NA
THA1952	t3.3	woolly_hollow_state_park	woolly_hollow_state_park	35.286972	-92.285504	11/1/21	1	no	heterostelium_pallidum	NA	0	NA
THA1954	t3.3	woolly_hollow_state_park	woolly_hollow_state_park	35.286972	-92.285504	11/1/21	1	no	dictyostelium_purpureum	NA	0	NA
THA1955	t3.5	woolly_hollow_state_park	woolly_hollow_state_park	35.286972	-92.285504	11/1/21	1	no	dictyostelium_purpureum	NA	0	NA
THA1956	t3.5	woolly_hollow_state_park	woolly_hollow_state_park	35.286972	-92.285504	11/1/21	1	no	dictyostelium_giganteum	NA	0	NA
THA1957	l3.6	woolly_hollow_state_park	woolly_hollow_state_park	35.286972	-92.285504	11/1/21	1	no	heterostelium_pallidum	NA	0	NA
THA1958	l3.6	woolly_hollow_state_park	woolly_hollow_state_park	35.286972	-92.285504	11/1/21	1	no	heterostelium_pallidum	NA	0	NA
THA1959	l3.6	woolly_hollow_state_park	woolly_hollow_state_park	35.286972	-92.285504	11/1/21	1	no	polysphondylium_violaceum	NA	0	NA
THA1960	l3.6	woolly_hollow_state_park	woolly_hollow_state_park	35.286972	-92.285504	11/1/21	1	no	polysphondylium_violaceum	NA	0	NA
THA1961	l3.6	woolly_hollow_state_park	woolly_hollow_state_park	35.286972	-92.285504	11/1/21	1	no	polysphondylium_violaceum	NA	0	NA
THA1962	l3.6	woolly_hollow_state_park	woolly_hollow_state_park	35.286972	-92.285504	11/1/21	1	yes	dictyostelium_giganteum	NA	0	NA
THA1963	l3.4	woolly_hollow_state_park	woolly_hollow_state_park	35.286972	-92.285504	11/1/21	1	no	dictyostelium_purpureum	NA	0	NA
THA1964	l3.4	woolly_hollow_state_park	woolly_hollow_state_park	35.286972	-92.285504	11/1/21	1	no	dictyostelium_purpureum	NA	0	NA
THA1965	l3.2	woolly_hollow_state_park	woolly_hollow_state_park	35.286972	-92.285504	11/1/21	1	yes	dictyostelium_mucoroides	NA	0	NA
THA1966	l3.2	woolly_hollow_state_park	woolly_hollow_state_park	35.286972	-92.285504	11/1/21	1	no	polysphondylium_violaceum	NA	0	NA
THA1967	l3.5	woolly_hollow_state_park	woolly_hollow_state_park	35.286972	-92.285504	11/1/21	1	no	heterostelium_pallidum	NA	0	NA
THA1968	l3.5	woolly_hollow_state_park	woolly_hollow_state_park	35.286972	-92.285504	11/1/21	1	no	polysphondylium_violaceum	NA	0	NA
THA1969	l3.5	woolly_hollow_state_park	woolly_hollow_state_park	35.286972	-92.285504	11/1/21	1	no	polysphondylium_violaceum	NA	0	NA
THA1970	l3.5	woolly_hollow_state_park	woolly_hollow_state_park	35.286972	-92.285504	11/1/21	1	no	dictyostelium_purpureum	NA	0	NA
THA1971	h.6	woolly_hollow_state_park	woolly_hollow_state_park	35.286972	-92.285504	11/1/21	1	yes	dictyostelium_unclassified	NA	0	NA
THA1972	h.6	woolly_hollow_state_park	woolly_hollow_state_park	35.286972	-92.285504	11/1/21	1	no	dictyostelium_giganteum	NA	0	NA
THA1973	h.6	woolly_hollow_state_park	woolly_hollow_state_park	35.286972	-92.285504	11/1/21	1	yes	cavenderia_aureostipes	1	0	NA
THA1974	h.6	woolly_hollow_state_park	woolly_hollow_state_park	35.286972	-92.285504	11/1/21	1	no	polysphondylium_violaceum	NA	0	NA
THA1975	h.6	woolly_hollow_state_park	woolly_hollow_state_park	35.286972	-92.285504	11/1/21	1	no	dictyostelium_purpureum	NA	0	NA
THA1976	h.6	woolly_hollow_state_park	woolly_hollow_state_park	35.286972	-92.285504	11/1/21	1	no	dictyostelium_purpureum	NA	0	NA
THA1977	h.6	woolly_hollow_state_park	woolly_hollow_state_park	35.286972	-92.285504	11/1/21	1	no	dictyostelium_purpureum	NA	0	NA
THA1978	h.6	woolly_hollow_state_park	woolly_hollow_state_park	35.286972	-92.285504	11/1/21	1	no	dictyostelium_giganteum	NA	0	NA
THA1979	h.6	woolly_hollow_state_park	woolly_hollow_state_park	35.286972	-92.285504	11/1/21	1	yes	cavenderia_aureostipes	1	0	NA
THA1980	h.6	woolly_hollow_state_park	woolly_hollow_state_park	35.286972	-92.285504	11/1/21	1	no	dictyostelium_giganteum	NA	0	NA
THA1981	h.6	woolly_hollow_state_park	woolly_hollow_state_park	35.286972	-92.285504	11/1/21	1	yes	dictyostelium_unclassified	NA	0	NA
THA1982	h.6	woolly_hollow_state_park	woolly_hollow_state_park	35.286972	-92.285504	11/1/21	1	no	polysphondylium_violaceum	NA	0	NA
THA1983	h.6	woolly_hollow_state_park	woolly_hollow_state_park	35.286972	-92.285504	11/1/21	1	no	dictyostelium_unclassified	NA	0	NA
THA1984	h.6	woolly_hollow_state_park	woolly_hollow_state_park	35.286972	-92.285504	11/1/21	1	no	polysphondylium_violaceum	NA	0	NA
THA1985	h.2	woolly_hollow_state_park	woolly_hollow_state_park	35.286972	-92.285504	11/1/21	1	no	dictyostelium_giganteum	NA	0	NA
THA1986	h.2	woolly_hollow_state_park	woolly_hollow_state_park	35.286972	-92.285504	11/1/21	1	no	dictyostelium_giganteum	NA	0	NA
THA1987	t2.6	woolly_hollow_state_park	woolly_hollow_state_park	35.286972	-92.285504	11/1/21	1	yes	dictyostelium_mucoroides	NA	0	NA
THA1988	t2.6	woolly_hollow_state_park	woolly_hollow_state_park	35.286972	-92.285504	11/1/21	1	no	dictyostelium_mucoroides	NA	0	NA
THA1989	t2.6	woolly_hollow_state_park	woolly_hollow_state_park	35.286972	-92.285504	11/1/21	1	no	dictyostelium_giganteum	NA	0	NA
THA1990	t2.5	woolly_hollow_state_park	woolly_hollow_state_park	35.286972	-92.285504	11/1/21	1	yes	dictyostelium_mucoroides	NA	0	NA
THA1991	t2.5	woolly_hollow_state_park	woolly_hollow_state_park	35.286972	-92.285504	11/1/21	1	yes	dictyostelium_mucoroides	NA	0	NA
THA1992	t2.5	woolly_hollow_state_park	woolly_hollow_state_park	35.286972	-92.285504	11/1/21	1	no	heterostelium_pallidum	NA	0	NA
THA1993	t2.5	woolly_hollow_state_park	woolly_hollow_state_park	35.286972	-92.285504	11/1/21	1	no	heterostelium_pallidum	NA	0	NA
THA1994	t2.3	woolly_hollow_state_park	woolly_hollow_state_park	35.286972	-92.285504	11/1/21	1	no	dictyostelium_giganteum	NA	0	NA
THA1995	t2.3	woolly_hollow_state_park	woolly_hollow_state_park	35.286972	-92.285504	11/1/21	1	no	dictyostelium_giganteum	NA	0	NA
THA1996	t2.1	woolly_hollow_state_park	woolly_hollow_state_park	35.286972	-92.285504	11/1/21	1	no	dictyostelium_giganteum	NA	0	NA
THA1997	t2.1	woolly_hollow_state_park	woolly_hollow_state_park	35.286972	-92.285504	11/1/21	1	no	dictyostelium_giganteum	NA	0	NA
THA2000	l2.5	woolly_hollow_state_park	woolly_hollow_state_park	35.286972	-92.285504	11/1/21	1	no	heterostelium_pallidum	NA	0	NA
THA2001	l2.4	woolly_hollow_state_park	woolly_hollow_state_park	35.286972	-92.285504	11/1/21	1	no	dictyostelium_giganteum	NA	0	NA
THA2003	l2.4	woolly_hollow_state_park	woolly_hollow_state_park	35.286972	-92.285504	11/1/21	1	no	heterostelium_pallidum	NA	0	NA
THA2004	t1.3	woolly_hollow_state_park	woolly_hollow_state_park	35.286972	-92.285504	11/1/21	1	yes	dictyostelium_citrinum	NA	0	NA
THA2005	t1.3	woolly_hollow_state_park	woolly_hollow_state_park	35.286972	-92.285504	11/1/21	1	no	dictyostelium_mucoroides	NA	0	NA
THA2006	t1.2	woolly_hollow_state_park	woolly_hollow_state_park	35.286972	-92.285504	11/1/21	1	no	heterostelium_pallidum	NA	0	NA
THA2007	t1.2	woolly_hollow_state_park	woolly_hollow_state_park	35.286972	-92.285504	11/1/21	1	no	heterostelium_pallidum	NA	0	NA
THA2008	t1.1	woolly_hollow_state_park	woolly_hollow_state_park	35.286972	-92.285504	11/1/21	1	no	dictyostelium_mucoroides	NA	0	NA
THA2009	ll1.5	woolly_hollow_state_park	woolly_hollow_state_park	35.286972	-92.285504	11/1/21	1	no	polysphondylium_violaceum	NA	0	NA
THA2010	ll1.5	woolly_hollow_state_park	woolly_hollow_state_park	35.286972	-92.285504	11/1/21	1	no	polysphondylium_violaceum	NA	0	NA
THA2011	ll1.5	woolly_hollow_state_park	woolly_hollow_state_park	35.286972	-92.285504	11/1/21	1	yes	heterostelium_pallidum	NA	0	NA
THA2012	ll1.5	woolly_hollow_state_park	woolly_hollow_state_park	35.286972	-92.285504	11/1/21	1	no	heterostelium_pallidum	NA	0	NA
THA2013	ll1.2	woolly_hollow_state_park	woolly_hollow_state_park	35.286972	-92.285504	11/1/21	1	yes	dictyostelium_mucoroides	NA	0	NA
THA2014	l1.4	woolly_hollow_state_park	woolly_hollow_state_park	35.286972	-92.285504	11/1/21	1	no	dictyostelium_giganteum	NA	0	NA
THA2015	l1.4	woolly_hollow_state_park	woolly_hollow_state_park	35.286972	-92.285504	11/1/21	1	no	dictyostelium_purpureum	NA	0	NA
THA2017	l1.2	woolly_hollow_state_park	woolly_hollow_state_park	35.286972	-92.285504	11/1/21	1	no	polysphondylium_violaceum	NA	0	NA
THA2018	l1.2	woolly_hollow_state_park	woolly_hollow_state_park	35.286972	-92.285504	11/1/21	1	no	polysphondylium_violaceum	NA	0	NA
THA2019	l1.2	woolly_hollow_state_park	woolly_hollow_state_park	35.286972	-92.285504	11/1/21	1	no	dictyostelium_giganteum	NA	0	NA
THA2020	l1.1	woolly_hollow_state_park	woolly_hollow_state_park	35.286972	-92.285504	11/1/21	1	no	dictyostelium_giganteum	NA	0	NA
THA2021	l1.2	woolly_hollow_state_park	woolly_hollow_state_park	35.286972	-92.285504	11/1/21	1	yes	dictyostelium_giganteum	NA	0	NA
THA2022	l1.3	woolly_hollow_state_park	woolly_hollow_state_park	35.286972	-92.285504	11/1/21	1	yes	dictyostelium_giganteum	NA	0	NA
